# Supplementary material for: Reconstruction of gene innovation associated with major evolutionary transitions in the kingdom Fungi
Source: BMC Biol. 2022 Jun 15;20:144. doi: 10.1186/s12915-022-01346-8 (PMC9202105; doi:10.1186/s12915-022-01346-8)
Supplement: Supplementary file 2 — Additional file 2: Table S1. 188 novel orthogroups among 267 fungal species. [file 12915_2022_1346_MOESM2_ESM.xlsx]

## Sheet: Note
In the sheet name of novel OGs, the first row refers to the fungal classification with a species abbreviation. The fungal classifications and species abbreviations are listed in Table S6. The first column refers to the OG accession in our database. The protein names in each cell follow the format of species abbreviation with protein ID.
In the sheet number of novel orthogroups, the number of species with the novel orthogroups is shown in each phylum. Some phyla list one species because the outgroup is allowed to have one species (see the Methods).
In the sheet percentage of novel orthogroups, the ratio (number of species with the novel orthogroups in each phylum/total species in each phylum) is shown.
In the sheet other cutoffs, the number of novel orthogroups is shown when the 90% presence cutoff was used.

## Sheet: Name of novel OGs
Orthogroup	FAD_Altal1_20141010	FAD_Aulhe2_20130401	FAD_Aurpu_var_mel1_20130418	FAD_Cenge3_20130403	FAD_Conap1_20160826	FAD_Delco1_20140624	FAD_Delst1_20160906	FAD_Elsamp1_20151205	FAD_Erebi1_20150104	FAD_Glost2_20140303	FAD_Hyspu1_1_20150205	FAD_Leppa1_20130322	FAD_Linrh1_20160326	FAD_Lopmy1_20140604	FAD_Micmi1_20150625	FAD_Myrdu1_20121211	FAD_Mytre1_20150115	FAD_Patat1_20130514	FAD_Phy27169_20170510	FAD_Polci1_20130311	FAD_Psehy1_20140829	FAD_Rhili1_20150422	FAD_Rhyru1_1_20150204	FAD_Sacpr1_20140222	FAD_Sepmu1_20100915	FAD_Totfu1_20140831	FAD_Tribi1_20141117	FAD_Tryvi1_20130617	FAD_Venin1_20141010	FAE_Artbe1_20131209	FAE_Aspnid1_20110130	FAE_Blade1_20130826	FAE_Byssp1_20170705	FAE_Capcor1_20160902	FAE_Claba1_20160826	FAE_Cocim1_20130907	FAE_Cypeu1_20160902	FAE_EndpusZ1_20180130	FAE_Eurhe1_20120312	FAE_Exoaq1_20160901	FAE_Fonmo1_20170704	FAE_Hisca1_20130826	FAE_Micca1_20130828	FAE_Neofi1_20120815	FAE_Paevar1_20171103	FAE_Paevar_HGY_1_20180620	FAE_Parbra1_20161024	FAE_Pench1_20120123	FAE_PenchWisc1_1_20140114
OG0000007	Altal1_1006495, Altal1_1008549, Altal1_1010932, Altal1_1012108, Altal1_1012206, Altal1_1015820, Altal1_1015958, Altal1_1017860, Altal1_1019180, Altal1_1020529, Altal1_1020685, Altal1_1026058, Altal1_1029569, Altal1_1034645, Altal1_1036265, Altal1_1046749, Altal1_1049477, Altal1_1051104, Altal1_1056951, Altal1_1058895, Altal1_1060728, Altal1_1063927, Altal1_1065430, Altal1_1077674, Altal1_1097758,…	Aulhe2_113829, Aulhe2_198672, Aulhe2_307080, Aulhe2_334772, Aulhe2_335789, Aulhe2_337549, Aulhe2_348572, Aulhe2_355696, Aulhe2_358273, Aulhe2_376522, Aulhe2_407886, Aulhe2_412422, Aulhe2_413376, Aulhe2_414721, Aulhe2_420450, Aulhe2_422203, Aulhe2_424510, Aulhe2_425854, Aulhe2_445970, Aulhe2_448961, Aulhe2_455161, Aulhe2_457090, Aulhe2_461868, Aulhe2_57934	Aurpu_var_mel1_11369, Aurpu_var_mel1_11784, Aurpu_var_mel1_15474, Aurpu_var_mel1_19292, Aurpu_var_mel1_31215, Aurpu_var_mel1_31233, Aurpu_var_mel1_33612, Aurpu_var_mel1_34244, Aurpu_var_mel1_35458, Aurpu_var_mel1_37930, Aurpu_var_mel1_38064, Aurpu_var_mel1_40146, Aurpu_var_mel1_41048, Aurpu_var_mel1_41777, Aurpu_var_mel1_43351, Aurpu_var_mel1_43892, Aurpu_var_mel1_45516, Aurpu_var_mel1_46836, Aur…	Cenge3_182524, Cenge3_51093, Cenge3_531302, Cenge3_554358, Cenge3_554636, Cenge3_599784, Cenge3_611804, Cenge3_658024, Cenge3_664338, Cenge3_666028, Cenge3_679080, Cenge3_681181, Cenge3_684876, Cenge3_687101, Cenge3_693864, Cenge3_698007, Cenge3_700594, Cenge3_82956	Conap1_100002, Conap1_100274, Conap1_100794, Conap1_100952, Conap1_101033, Conap1_101438, Conap1_102016, Conap1_93276, Conap1_93389, Conap1_93469, Conap1_93511, Conap1_93666, Conap1_93684, Conap1_93914, Conap1_94293, Conap1_95269, Conap1_95318, Conap1_95687, Conap1_95798, Conap1_95886, Conap1_95966, Conap1_96429, Conap1_96651, Conap1_96842, Conap1_97393, Conap1_97935, Conap1_98247, Conap1_98386, …	Delco1_209497, Delco1_252454, Delco1_365542, Delco1_376408, Delco1_379394, Delco1_399445, Delco1_432083, Delco1_432701, Delco1_433009, Delco1_437621, Delco1_442445, Delco1_443127, Delco1_443490, Delco1_469856, Delco1_474818, Delco1_476103	Delst1_111061, Delst1_111083, Delst1_128766, Delst1_177207, Delst1_200002, Delst1_285104, Delst1_289712, Delst1_291855, Delst1_294114, Delst1_294152, Delst1_294836, Delst1_297385, Delst1_298087, Delst1_305639, Delst1_324686, Delst1_345863, Delst1_346328, Delst1_348168, Delst1_353740, Delst1_358682, Delst1_364069, Delst1_375763, Delst1_377931, Delst1_397547, Delst1_397799, Delst1_39781, Delst1_398…	Elsamp1_131099, Elsamp1_134629, Elsamp1_173406, Elsamp1_182954, Elsamp1_199396, Elsamp1_203674, Elsamp1_206527, Elsamp1_206604, Elsamp1_208526, Elsamp1_218280, Elsamp1_232020, Elsamp1_250606, Elsamp1_25779, Elsamp1_264730, Elsamp1_272524, Elsamp1_272687, Elsamp1_274633, Elsamp1_276973, Elsamp1_279708, Elsamp1_282055, Elsamp1_284594, Elsamp1_295723, Elsamp1_295837, Elsamp1_304152, Elsamp1_306505, …	Erebi1_113110, Erebi1_129067, Erebi1_225896, Erebi1_283023, Erebi1_3545, Erebi1_387063, Erebi1_388780, Erebi1_389523, Erebi1_403475, Erebi1_418407, Erebi1_426221, Erebi1_453426, Erebi1_454995, Erebi1_455310, Erebi1_460211, Erebi1_461649, Erebi1_462900, Erebi1_466895, Erebi1_466987, Erebi1_467583, Erebi1_476138, Erebi1_477671, Erebi1_479458, Erebi1_488164, Erebi1_490398, Erebi1_510439, Erebi1_5106…	Glost2_121621, Glost2_181303, Glost2_223460, Glost2_226366, Glost2_246700, Glost2_250760, Glost2_271052, Glost2_271710, Glost2_278483, Glost2_280599, Glost2_299807, Glost2_310103, Glost2_310360, Glost2_327922, Glost2_341914, Glost2_346868, Glost2_349537, Glost2_354247, Glost2_363673, Glost2_377864, Glost2_378139, Glost2_386580, Glost2_390161, Glost2_390471, Glost2_404582, Glost2_416253, Glost2_41…	Hyspu1_1_111522, Hyspu1_1_112886, Hyspu1_1_113633, Hyspu1_1_113794, Hyspu1_1_113819, Hyspu1_1_114827, Hyspu1_1_115043, Hyspu1_1_115635, Hyspu1_1_116410, Hyspu1_1_116748, Hyspu1_1_117006, Hyspu1_1_117548, Hyspu1_1_118311, Hyspu1_1_118851, Hyspu1_1_118932, Hyspu1_1_119586, Hyspu1_1_120109, Hyspu1_1_120380, Hyspu1_1_121167, Hyspu1_1_122108, Hyspu1_1_122650, Hyspu1_1_122905	Leppa1_114490, Leppa1_189280, Leppa1_269057, Leppa1_294972, Leppa1_295065, Leppa1_306326, Leppa1_307037, Leppa1_307843, Leppa1_310261, Leppa1_315531, Leppa1_333675, Leppa1_338562, Leppa1_340964, Leppa1_347212, Leppa1_357177, Leppa1_358583, Leppa1_377285, Leppa1_379529, Leppa1_379833, Leppa1_381453, Leppa1_382648, Leppa1_384637, Leppa1_389297, Leppa1_404599, Leppa1_408430, Leppa1_408759, Leppa1_40…	Linrh1_140334, Linrh1_151528, Linrh1_153438, Linrh1_181884, Linrh1_217089, Linrh1_268283, Linrh1_268631, Linrh1_277585, Linrh1_277859, Linrh1_278530, Linrh1_288794, Linrh1_348480, Linrh1_360934, Linrh1_365159, Linrh1_383235, Linrh1_395194, Linrh1_403730, Linrh1_60877, Linrh1_86949	Lopmy1_263766, Lopmy1_422600, Lopmy1_424622, Lopmy1_426972, Lopmy1_448034, Lopmy1_449455, Lopmy1_450555, Lopmy1_451404, Lopmy1_453213, Lopmy1_466772, Lopmy1_467868, Lopmy1_472187, Lopmy1_512265, Lopmy1_512908, Lopmy1_516805, Lopmy1_522173, Lopmy1_526690, Lopmy1_528662, Lopmy1_529544, Lopmy1_531757, Lopmy1_531800, Lopmy1_532100, Lopmy1_539673, Lopmy1_549428, Lopmy1_550722, Lopmy1_554598, Lopmy1_56…	Micmi1_112372, Micmi1_132455, Micmi1_217123, Micmi1_237006, Micmi1_262961, Micmi1_270332, Micmi1_287949, Micmi1_374488, Micmi1_374859, Micmi1_417543, Micmi1_418853, Micmi1_424381, Micmi1_425801, Micmi1_425855, Micmi1_432951, Micmi1_437770, Micmi1_452261, Micmi1_454307, Micmi1_457731, Micmi1_472604, Micmi1_483871, Micmi1_56301	Myrdu1_101621, Myrdu1_107018, Myrdu1_129337, Myrdu1_129807, Myrdu1_177853, Myrdu1_178127, Myrdu1_203436, Myrdu1_214794, Myrdu1_228550, Myrdu1_229174, Myrdu1_230512, Myrdu1_230991, Myrdu1_232637, Myrdu1_240433, Myrdu1_254853, Myrdu1_263552, Myrdu1_263985, Myrdu1_268623, Myrdu1_268814, Myrdu1_274872, Myrdu1_277959, Myrdu1_286973, Myrdu1_289526, Myrdu1_290551, Myrdu1_294017, Myrdu1_297894, Myrdu1_29…	Mytre1_213348, Mytre1_213426, Mytre1_220393, Mytre1_253225, Mytre1_312358, Mytre1_337896, Mytre1_344373, Mytre1_375900, Mytre1_377411, Mytre1_385797, Mytre1_387355, Mytre1_395902, Mytre1_406510, Mytre1_424181, Mytre1_432017, Mytre1_435984, Mytre1_439166, Mytre1_443474, Mytre1_454211, Mytre1_456266, Mytre1_456469, Mytre1_456812, Mytre1_463195, Mytre1_466855, Mytre1_474679, Mytre1_482626, Mytre1_48…	Patat1_1001947, Patat1_1011457, Patat1_1011972, Patat1_589744, Patat1_916607, Patat1_920109, Patat1_920741, Patat1_924143, Patat1_926849, Patat1_928147, Patat1_930351, Patat1_964934, Patat1_986210, Patat1_997340, Patat1_999949	Phy27169_139986, Phy27169_19375, Phy27169_275303, Phy27169_279429, Phy27169_284978, Phy27169_291248, Phy27169_300894, Phy27169_302359, Phy27169_302994, Phy27169_306256, Phy27169_309643, Phy27169_322549, Phy27169_322824, Phy27169_347841, Phy27169_353483, Phy27169_365394, Phy27169_373197, Phy27169_376034, Phy27169_385824, Phy27169_388196, Phy27169_400844, Phy27169_404909, Phy27169_405190, Phy27169_…	Polci1_136038, Polci1_192161, Polci1_221369, Polci1_225285, Polci1_228144, Polci1_230181, Polci1_238279, Polci1_249801, Polci1_269508, Polci1_269957, Polci1_279470, Polci1_279514, Polci1_279571, Polci1_280179, Polci1_281472, Polci1_282484, Polci1_282968, Polci1_287518, Polci1_287547, Polci1_289305, Polci1_289563, Polci1_292248, Polci1_298804, Polci1_307113, Polci1_308973, Polci1_316901, Polci1_31…	Psehy1_100313, Psehy1_190961, Psehy1_194395, Psehy1_197812, Psehy1_21706, Psehy1_246085, Psehy1_376792, Psehy1_438909, Psehy1_441135, Psehy1_442644, Psehy1_453212, Psehy1_464827, Psehy1_466293, Psehy1_473055, Psehy1_474892, Psehy1_481196, Psehy1_484425, Psehy1_485457, Psehy1_488121, Psehy1_491811, Psehy1_492987, Psehy1_497675, Psehy1_500573, Psehy1_501611, Psehy1_501692, Psehy1_503342, Psehy1_508…	Rhili1_11696, Rhili1_16021, Rhili1_17677, Rhili1_20564, Rhili1_20991, Rhili1_22467, Rhili1_24075, Rhili1_25191, Rhili1_31927, Rhili1_32280, Rhili1_32651, Rhili1_32887, Rhili1_33659, Rhili1_34115, Rhili1_34912, Rhili1_35808, Rhili1_39015, Rhili1_39491, Rhili1_40792, Rhili1_42357, Rhili1_44286, Rhili1_44435, Rhili1_44441, Rhili1_47036, Rhili1_48207, Rhili1_49024, Rhili1_49272, Rhili1_49797, Rhili1_…	Rhyru1_1_109134, Rhyru1_1_109559, Rhyru1_1_109754, Rhyru1_1_109942, Rhyru1_1_110223, Rhyru1_1_110397, Rhyru1_1_110425, Rhyru1_1_110525, Rhyru1_1_110828, Rhyru1_1_110843, Rhyru1_1_111636, Rhyru1_1_111643, Rhyru1_1_111644, Rhyru1_1_112175, Rhyru1_1_112346, Rhyru1_1_113405, Rhyru1_1_113481, Rhyru1_1_113684, Rhyru1_1_113895, Rhyru1_1_114032, Rhyru1_1_115053, Rhyru1_1_115170, Rhyru1_1_115206, Rhyru1_1…	Sacpr1_11732, Sacpr1_11796, Sacpr1_18591, Sacpr1_32867, Sacpr1_35475, Sacpr1_3764, Sacpr1_37986, Sacpr1_38069, Sacpr1_38524, Sacpr1_41819, Sacpr1_44859, Sacpr1_50891, Sacpr1_54530, Sacpr1_59924, Sacpr1_61066, Sacpr1_61954, Sacpr1_63701, Sacpr1_70298, Sacpr1_76754, Sacpr1_9525, Sacpr1_9630	Sepmu1_105719, Sepmu1_109817, Sepmu1_120828, Sepmu1_122857, Sepmu1_124001, Sepmu1_124405, Sepmu1_125104, Sepmu1_129236, Sepmu1_130155, Sepmu1_133253, Sepmu1_134121, Sepmu1_145995, Sepmu1_146085, Sepmu1_146690, Sepmu1_146834, Sepmu1_147409, Sepmu1_148074, Sepmu1_148866, Sepmu1_150184, Sepmu1_150601, Sepmu1_151303, Sepmu1_152192, Sepmu1_153830, Sepmu1_161286, Sepmu1_164619, Sepmu1_164767, Sepmu1_27…	Totfu1_123005, Totfu1_243853, Totfu1_354842, Totfu1_580643, Totfu1_580700, Totfu1_581095, Totfu1_587079, Totfu1_590871, Totfu1_594130, Totfu1_595187, Totfu1_647599, Totfu1_649087, Totfu1_650981, Totfu1_652231, Totfu1_658091, Totfu1_659475, Totfu1_662309, Totfu1_662412, Totfu1_700880, Totfu1_703357, Totfu1_735111	Tribi1_207395, Tribi1_214362, Tribi1_253028, Tribi1_272345, Tribi1_282690, Tribi1_282845, Tribi1_391149, Tribi1_394998, Tribi1_478378, Tribi1_483612, Tribi1_525848, Tribi1_525849, Tribi1_527274, Tribi1_552263, Tribi1_557746, Tribi1_565615, Tribi1_571259, Tribi1_581691, Tribi1_95216	Tryvi1_107384, Tryvi1_112801, Tryvi1_20790, Tryvi1_365272, Tryvi1_435816, Tryvi1_451007, Tryvi1_452812, Tryvi1_471125, Tryvi1_482228, Tryvi1_491381, Tryvi1_493112, Tryvi1_496419, Tryvi1_516257, Tryvi1_529547, Tryvi1_530807, Tryvi1_568417, Tryvi1_572147, Tryvi1_573323	Venin1_14097, Venin1_14106, Venin1_14379, Venin1_15324, Venin1_15729, Venin1_16331, Venin1_16784, Venin1_16887, Venin1_17044, Venin1_17123, Venin1_17918, Venin1_18665, Venin1_18983, Venin1_19338, Venin1_19717, Venin1_19800, Venin1_20535, Venin1_20909, Venin1_21164, Venin1_21443, Venin1_21567, Venin1_22893, Venin1_22920, Venin1_23420, Venin1_24239, Venin1_24839, Venin1_25938	Artbe1_1456, Artbe1_1906, Artbe1_1907, Artbe1_2438, Artbe1_2977, Artbe1_3547, Artbe1_3643, Artbe1_3663, Artbe1_3887, Artbe1_428, Artbe1_461, Artbe1_4756, Artbe1_5167, Artbe1_5681, Artbe1_5895, Artbe1_5901, Artbe1_6333, Artbe1_916	Aspnid1_10033, Aspnid1_10228, Aspnid1_10339, Aspnid1_10350, Aspnid1_1196, Aspnid1_1247, Aspnid1_1341, Aspnid1_144, Aspnid1_1552, Aspnid1_1878, Aspnid1_1903, Aspnid1_1916, Aspnid1_2005, Aspnid1_2073, Aspnid1_2209, Aspnid1_2210, Aspnid1_2271, Aspnid1_2376, Aspnid1_2457, Aspnid1_2766, Aspnid1_2963, Aspnid1_308, Aspnid1_3124, Aspnid1_3134, Aspnid1_3326, Aspnid1_3333, Aspnid1_3403, Aspnid1_3543, Aspni…	Blade1_181611, Blade1_181731, Blade1_181932, Blade1_181960, Blade1_182285, Blade1_182726, Blade1_184844, Blade1_184908, Blade1_184988, Blade1_184989, Blade1_185243, Blade1_185460, Blade1_185461, Blade1_185998, Blade1_186676, Blade1_187360, Blade1_187820, Blade1_188018, Blade1_188414, Blade1_189655, Blade1_190029, Blade1_190030, Blade1_190031, Blade1_190224, Blade1_190225, Blade1_190332, Blade1_19…	Byssp1_1115, Byssp1_1195, Byssp1_1231, Byssp1_1537, Byssp1_1814, Byssp1_1826, Byssp1_1844, Byssp1_1887, Byssp1_2596, Byssp1_2874, Byssp1_2903, Byssp1_3238, Byssp1_3451, Byssp1_3514, Byssp1_3739, Byssp1_3849, Byssp1_3992, Byssp1_4006, Byssp1_4149, Byssp1_4173, Byssp1_4509, Byssp1_5077, Byssp1_5103, Byssp1_5451, Byssp1_5469, Byssp1_569, Byssp1_5831, Byssp1_6070, Byssp1_6099, Byssp1_6127, Byssp1_613…	Capcor1_1012, Capcor1_1037, Capcor1_1155, Capcor1_1268, Capcor1_1390, Capcor1_148, Capcor1_1622, Capcor1_171, Capcor1_1729, Capcor1_1985, Capcor1_1991, Capcor1_2021, Capcor1_2102, Capcor1_2165, Capcor1_2333, Capcor1_2537, Capcor1_2538, Capcor1_2658, Capcor1_2816, Capcor1_2837, Capcor1_316, Capcor1_3371, Capcor1_3382, Capcor1_3492, Capcor1_3899, Capcor1_3976, Capcor1_4032, Capcor1_4469, Capcor1_50…	Claba1_127624, Claba1_127749, Claba1_127847, Claba1_127994, Claba1_128041, Claba1_128054, Claba1_128089, Claba1_128221, Claba1_128288, Claba1_128523, Claba1_128534, Claba1_128571, Claba1_128572, Claba1_128768, Claba1_128803, Claba1_128985, Claba1_129131, Claba1_129139, Claba1_129167, Claba1_129266, Claba1_129318, Claba1_129360, Claba1_129414, Claba1_129463, Claba1_129685, Claba1_129942, Claba1_13…	Cocim1_1098, Cocim1_1571, Cocim1_1601, Cocim1_1623, Cocim1_3118, Cocim1_4136, Cocim1_4345, Cocim1_4410, Cocim1_4963, Cocim1_5450, Cocim1_5458, Cocim1_611, Cocim1_6249, Cocim1_6376, Cocim1_6449, Cocim1_6462, Cocim1_6475, Cocim1_6679, Cocim1_7460, Cocim1_7579, Cocim1_8157, Cocim1_8190, Cocim1_8722, Cocim1_8723, Cocim1_8854, Cocim1_8930, Cocim1_9367, Cocim1_9534	Cypeu1_111073, Cypeu1_111074, Cypeu1_111189, Cypeu1_111204, Cypeu1_111241, Cypeu1_111344, Cypeu1_111486, Cypeu1_111720, Cypeu1_111879, Cypeu1_112024, Cypeu1_112078, Cypeu1_112221, Cypeu1_112451, Cypeu1_112493, Cypeu1_112856, Cypeu1_113059, Cypeu1_113149, Cypeu1_113651, Cypeu1_114223, Cypeu1_114273, Cypeu1_114274, Cypeu1_114496, Cypeu1_114551, Cypeu1_114936, Cypeu1_115096, Cypeu1_115160, Cypeu1_11…	EndpusZ1_1811, EndpusZ1_3022, EndpusZ1_3892, EndpusZ1_4186, EndpusZ1_4219, EndpusZ1_4238, EndpusZ1_5033, EndpusZ1_5170, EndpusZ1_5171, EndpusZ1_5795, EndpusZ1_6075, EndpusZ1_6424, EndpusZ1_6568, EndpusZ1_6935	Eurhe1_162610, Eurhe1_163922, Eurhe1_170052, Eurhe1_237382, Eurhe1_248261, Eurhe1_374072, Eurhe1_377589, Eurhe1_378109, Eurhe1_380548, Eurhe1_381057, Eurhe1_381792, Eurhe1_382087, Eurhe1_384648, Eurhe1_389114, Eurhe1_399235, Eurhe1_401424, Eurhe1_403488, Eurhe1_403987, Eurhe1_405878, Eurhe1_408105, Eurhe1_408394, Eurhe1_411075, Eurhe1_411397, Eurhe1_412373, Eurhe1_412493, Eurhe1_413350, Eurhe1_41…	Exoaq1_10028, Exoaq1_10116, Exoaq1_10195, Exoaq1_10212, Exoaq1_10296, Exoaq1_1031, Exoaq1_1032, Exoaq1_10320, Exoaq1_10433, Exoaq1_10434, Exoaq1_10563, Exoaq1_10617, Exoaq1_10688, Exoaq1_10746, Exoaq1_10867, Exoaq1_10892, Exoaq1_10931, Exoaq1_11062, Exoaq1_11097, Exoaq1_11118, Exoaq1_11215, Exoaq1_11235, Exoaq1_11306, Exoaq1_11346, Exoaq1_11376, Exoaq1_11404, Exoaq1_11493, Exoaq1_11655, Exoaq1_11…	Fonmo1_10013, Fonmo1_10028, Fonmo1_10048, Fonmo1_10056, Fonmo1_10358, Fonmo1_104, Fonmo1_10617, Fonmo1_10827, Fonmo1_10883, Fonmo1_10885, Fonmo1_10987, Fonmo1_11094, Fonmo1_11096, Fonmo1_11097, Fonmo1_11132, Fonmo1_11157, Fonmo1_11188, Fonmo1_11244, Fonmo1_11520, Fonmo1_11552, Fonmo1_11568, Fonmo1_11576, Fonmo1_11581, Fonmo1_11973, Fonmo1_128, Fonmo1_1320, Fonmo1_1345, Fonmo1_1403, Fonmo1_1424, F…	Hisca1_1919, Hisca1_1924, Hisca1_1998, Hisca1_219, Hisca1_220, Hisca1_2206, Hisca1_2332, Hisca1_2456, Hisca1_3052, Hisca1_3194, Hisca1_3464, Hisca1_3658, Hisca1_3888, Hisca1_5233, Hisca1_5376, Hisca1_5882, Hisca1_6264, Hisca1_659, Hisca1_660, Hisca1_6615, Hisca1_6658, Hisca1_7425, Hisca1_7667, Hisca1_7768, Hisca1_8224, Hisca1_8564, Hisca1_9183, Hisca1_993	Micca1_1031, Micca1_1615, Micca1_2181, Micca1_2643, Micca1_2683, Micca1_3113, Micca1_3453, Micca1_4753, Micca1_500, Micca1_5321, Micca1_5802, Micca1_5986, Micca1_5996, Micca1_6693, Micca1_6719, Micca1_75, Micca1_940	Neofi1_10051, Neofi1_10144, Neofi1_10147, Neofi1_10353, Neofi1_129, Neofi1_1428, Neofi1_1473, Neofi1_1895, Neofi1_1953, Neofi1_2083, Neofi1_2091, Neofi1_2092, Neofi1_2200, Neofi1_2265, Neofi1_2307, Neofi1_2331, Neofi1_2402, Neofi1_2574, Neofi1_2766, Neofi1_2779, Neofi1_318, Neofi1_3262, Neofi1_3438, Neofi1_3709, Neofi1_3845, Neofi1_4130, Neofi1_4309, Neofi1_4643, Neofi1_4967, Neofi1_5017, Neofi1_…	Paevar1_109354, Paevar1_119347, Paevar1_122492, Paevar1_149648, Paevar1_149689, Paevar1_157179, Paevar1_195696, Paevar1_20480, Paevar1_205775, Paevar1_206409, Paevar1_213802, Paevar1_213804, Paevar1_269525, Paevar1_281410, Paevar1_297198, Paevar1_303922, Paevar1_320069, Paevar1_37217, Paevar1_38019, Paevar1_395818, Paevar1_401390, Paevar1_402563, Paevar1_406692, Paevar1_440937, Paevar1_442276, Pa…	Paevar_HGY_1_101912, Paevar_HGY_1_105528, Paevar_HGY_1_118714, Paevar_HGY_1_186101, Paevar_HGY_1_187035, Paevar_HGY_1_192913, Paevar_HGY_1_212973, Paevar_HGY_1_236876, Paevar_HGY_1_237285, Paevar_HGY_1_238866, Paevar_HGY_1_239663, Paevar_HGY_1_242214, Paevar_HGY_1_243575, Paevar_HGY_1_245633, Paevar_HGY_1_246105, Paevar_HGY_1_246219, Paevar_HGY_1_247078, Paevar_HGY_1_247952, Paevar_HGY_1_249335, …	Parbra1_1634, Parbra1_1853, Parbra1_1868, Parbra1_349, Parbra1_3869, Parbra1_3927, Parbra1_398, Parbra1_4424, Parbra1_468, Parbra1_4809, Parbra1_5107, Parbra1_5121, Parbra1_5519, Parbra1_6181, Parbra1_6505, Parbra1_694, Parbra1_7125, Parbra1_740, Parbra1_7908, Parbra1_8135, Parbra1_8301, Parbra1_8302	Pench1_20243, Pench1_21324, Pench1_24780, Pench1_25516, Pench1_26295, Pench1_28758, Pench1_29004, Pench1_30816, Pench1_30857, Pench1_31467, Pench1_31640, Pench1_32109, Pench1_32237, Pench1_32302, Pench1_32358, Pench1_32388, Pench1_32531, Pench1_33216, Pench1_33499, Pench1_33525, Pench1_33664, Pench1_34211, Pench1_34867, Pench1_35158, Pench1_3589, Pench1_36005, Pench1_36053, Pench1_36088, Pench1_3…	PenchWisc1_1_136777, PenchWisc1_1_136866, PenchWisc1_1_137088, PenchWisc1_1_137255, PenchWisc1_1_137345, PenchWisc1_1_137845, PenchWisc1_1_137960, PenchWisc1_1_138026, PenchWisc1_1_138147, PenchWisc1_1_138219, PenchWisc1_1_138221, PenchWisc1_1_138873, PenchWisc1_1_138934, PenchWisc1_1_138975, PenchWisc1_1_139154, PenchWisc1_1_139188, PenchWisc1_1_139443, PenchWisc1_1_139517, PenchWisc1_1_139576, …
OG0000131
OG0000443	Altal1_1073351, Altal1_17210, Altal1_62904, Altal1_896361, Altal1_992039	Aulhe2_341620, Aulhe2_404757, Aulhe2_425996	Aurpu_var_mel1_30326, Aurpu_var_mel1_44708		Conap1_102067, Conap1_98570		Delst1_333927, Delst1_376290, Delst1_394600, Delst1_400719	Elsamp1_127302		Glost2_389935, Glost2_403939	Hyspu1_1_111423		Linrh1_392595	Lopmy1_464157, Lopmy1_467169	Micmi1_215969, Micmi1_424843, Micmi1_457176	Myrdu1_226870	Mytre1_484929, Mytre1_556137	Patat1_924819	Phy27169_109684, Phy27169_176640, Phy27169_408033	Polci1_340598, Polci1_342538	Psehy1_479251, Psehy1_511287	Rhili1_32488, Rhili1_45781, Rhili1_48086, Rhili1_9996	Rhyru1_1_110877, Rhyru1_1_112378, Rhyru1_1_114347, Rhyru1_1_114584, Rhyru1_1_120011	Sacpr1_21827	Sepmu1_150769	Totfu1_649710	Tribi1_218864	Tryvi1_455523	Venin1_23675, Venin1_23676, Venin1_25351	Artbe1_1235, Artbe1_1748, Artbe1_7329	Aspnid1_1523, Aspnid1_2691, Aspnid1_5244, Aspnid1_9006, Aspnid1_9407, Aspnid1_9454	Blade1_183315	Byssp1_2343, Byssp1_3343, Byssp1_7802	Capcor1_3893, Capcor1_6323, Capcor1_6717, Capcor1_6984, Capcor1_777	Claba1_129442, Claba1_132051, Claba1_132891, Claba1_133257, Claba1_137311, Claba1_137623, Claba1_140141	Cocim1_7201	Cypeu1_113375, Cypeu1_113883, Cypeu1_114240, Cypeu1_114819, Cypeu1_115809, Cypeu1_117420, Cypeu1_118693, Cypeu1_119289	EndpusZ1_1341, EndpusZ1_1342	Eurhe1_13720, Eurhe1_413504, Eurhe1_446506, Eurhe1_476774, Eurhe1_483140, Eurhe1_516078	Exoaq1_11069, Exoaq1_11182, Exoaq1_1570, Exoaq1_3102, Exoaq1_3674, Exoaq1_3843, Exoaq1_60, Exoaq1_6899, Exoaq1_7144	Fonmo1_10577, Fonmo1_1322, Fonmo1_2631, Fonmo1_3200, Fonmo1_7359, Fonmo1_8877, Fonmo1_926, Fonmo1_9286	Hisca1_5200	Micca1_359, Micca1_4280, Micca1_6966	Neofi1_3179, Neofi1_4051, Neofi1_4712, Neofi1_4864, Neofi1_9037	Paevar1_326934, Paevar1_5169	Paevar_HGY_1_182712, Paevar_HGY_1_194214	Parbra1_1419	Pench1_30493, Pench1_35608, Pench1_35779, Pench1_66335, Pench1_69530, Pench1_70465, Pench1_72642, Pench1_77953	PenchWisc1_1_139849, PenchWisc1_1_140395, PenchWisc1_1_142582, PenchWisc1_1_142814, PenchWisc1_1_144015, PenchWisc1_1_146021, PenchWisc1_1_147078, PenchWisc1_1_149654, PenchWisc1_1_150210
OG0000612	Altal1_1035557, Altal1_1052509, Altal1_1062505, Altal1_180620, Altal1_697199	Aulhe2_248866, Aulhe2_410628, Aulhe2_413453	Aurpu_var_mel1_10881, Aurpu_var_mel1_85186, Aurpu_var_mel1_85709	Cenge3_456642, Cenge3_641697	Conap1_101754, Conap1_98431	Delco1_365280, Delco1_438655, Delco1_454544	Delst1_26861, Delst1_375404, Delst1_88633	Elsamp1_183043, Elsamp1_72146, Elsamp1_98276	Erebi1_19512, Erebi1_374273	Glost2_252234, Glost2_387439, Glost2_98151	Hyspu1_1_115668, Hyspu1_1_116880, Hyspu1_1_118174	Leppa1_293453, Leppa1_332939, Leppa1_363224	Linrh1_291227, Linrh1_358697, Linrh1_374091, Linrh1_388020	Lopmy1_124108, Lopmy1_228844, Lopmy1_553297	Micmi1_350390, Micmi1_366232, Micmi1_376260	Myrdu1_233284, Myrdu1_281114, Myrdu1_303551	Mytre1_383290, Mytre1_490326, Mytre1_519360	Patat1_1010363, Patat1_1017137, Patat1_251320, Patat1_905720	Phy27169_307800, Phy27169_319900, Phy27169_388702	Polci1_275771, Polci1_286455, Polci1_322072	Psehy1_432692, Psehy1_442419, Psehy1_475524	Rhili1_29458, Rhili1_66985, Rhili1_78163	Rhyru1_1_119204, Rhyru1_1_120185	Sacpr1_13075, Sacpr1_40904, Sacpr1_61588	Sepmu1_147223, Sepmu1_147876, Sepmu1_61372	Totfu1_625537, Totfu1_648259, Totfu1_663507	Tribi1_174476, Tribi1_482205	Tryvi1_439805, Tryvi1_507617, Tryvi1_561453	Venin1_14814, Venin1_21033, Venin1_25314	Artbe1_246, Artbe1_5530	Aspnid1_1965, Aspnid1_2911, Aspnid1_72, Aspnid1_7616, Aspnid1_9998	Blade1_184410, Blade1_184411, Blade1_184412, Blade1_184413, Blade1_187302, Blade1_191777	Byssp1_3468, Byssp1_3774, Byssp1_4859, Byssp1_5208	Capcor1_2197, Capcor1_3456, Capcor1_8465	Claba1_134461, Claba1_138420, Claba1_140331	Cocim1_452, Cocim1_7186, Cocim1_8340	Cypeu1_111078, Cypeu1_111196, Cypeu1_114269, Cypeu1_114272, Cypeu1_116759, Cypeu1_120904, Cypeu1_121124	EndpusZ1_3552, EndpusZ1_4543, EndpusZ1_6281	Eurhe1_446298, Eurhe1_453117, Eurhe1_500550	Exoaq1_11001, Exoaq1_11779, Exoaq1_11951, Exoaq1_3964, Exoaq1_6821, Exoaq1_7392	Fonmo1_4135, Fonmo1_5925, Fonmo1_9111	Hisca1_3702	Micca1_4065, Micca1_5517	Neofi1_3118, Neofi1_8394, Neofi1_9680	Paevar1_107767, Paevar1_162885, Paevar1_38325, Paevar1_403779	Paevar_HGY_1_104398, Paevar_HGY_1_274887, Paevar_HGY_1_323422, Paevar_HGY_1_41214	Parbra1_7221	Pench1_22350, Pench1_24941	PenchWisc1_1_146792, PenchWisc1_1_148344
OG0000848	Altal1_1066387, Altal1_687, Altal1_935775	Aulhe2_335659, Aulhe2_414248	Aurpu_var_mel1_60944, Aurpu_var_mel1_71950, Aurpu_var_mel1_88117	Cenge3_543673, Cenge3_658402	Conap1_98528, Conap1_99799	Delco1_437325, Delco1_447293	Delst1_173892, Delst1_373140	Elsamp1_267455, Elsamp1_277360	Erebi1_406265, Erebi1_465317, Erebi1_506943	Glost2_103798	Hyspu1_1_113336, Hyspu1_1_118969	Leppa1_130083, Leppa1_288589	Linrh1_117410, Linrh1_186680	Lopmy1_553590, Lopmy1_562326	Micmi1_225860, Micmi1_409085	Myrdu1_176498, Myrdu1_281765	Mytre1_116839, Mytre1_202396	Patat1_1017967, Patat1_1020929	Phy27169_304011, Phy27169_306276	Polci1_321093, Polci1_335202	Psehy1_474101, Psehy1_476624	Rhili1_51681, Rhili1_66715	Rhyru1_1_110252, Rhyru1_1_111999	Sacpr1_31163, Sacpr1_35512	Sepmu1_112186, Sepmu1_145560	Totfu1_596124, Totfu1_673061	Tribi1_566172, Tribi1_567529	Tryvi1_189177, Tryvi1_513979, Tryvi1_537168	Venin1_22237, Venin1_22851, Venin1_25770	Artbe1_3219, Artbe1_5666	Aspnid1_3335, Aspnid1_609	Blade1_181951, Blade1_181952, Blade1_188451, Blade1_188452	Byssp1_2836, Byssp1_3383	Capcor1_4355, Capcor1_5963	Claba1_129076, Claba1_133508, Claba1_139306	Cocim1_1078, Cocim1_1512	Cypeu1_115513, Cypeu1_121947	EndpusZ1_4042, EndpusZ1_435	Eurhe1_405475, Eurhe1_409443	Exoaq1_1295, Exoaq1_2085	Fonmo1_2414, Fonmo1_4668, Fonmo1_6352, Fonmo1_6828	Hisca1_6631, Hisca1_7789	Micca1_3469, Micca1_5158	Neofi1_1413, Neofi1_9903	Paevar1_441875, Paevar1_49575	Paevar_HGY_1_196531, Paevar_HGY_1_245578	Parbra1_5146, Parbra1_6521	Pench1_38502, Pench1_6223	PenchWisc1_1_138727, PenchWisc1_1_142390, PenchWisc1_1_142476, PenchWisc1_1_144752, PenchWisc1_1_149894
OG0000891	Altal1_270270, Altal1_90436	Aulhe2_420942, Aulhe2_424816	Aurpu_var_mel1_55084	Cenge3_532367, Cenge3_654458	Conap1_94301, Conap1_99788	Delco1_112673, Delco1_454346	Delst1_352568		Erebi1_366585, Erebi1_456068	Glost2_181214, Glost2_70910	Hyspu1_1_118887, Hyspu1_1_118933	Leppa1_126926, Leppa1_283666	Linrh1_148227, Linrh1_294033	Lopmy1_533523, Lopmy1_562186	Micmi1_224967, Micmi1_454777	Myrdu1_267775	Mytre1_150813, Mytre1_3147	Patat1_1001392, Patat1_168635	Phy27169_372622, Phy27169_94452	Polci1_3116	Psehy1_278562, Psehy1_400368	Rhili1_52185, Rhili1_76979	Rhyru1_1_119038, Rhyru1_1_120552	Sacpr1_30903, Sacpr1_56986	Sepmu1_146766	Totfu1_114393, Totfu1_300038, Totfu1_661875	Tribi1_141478, Tribi1_452781, Tribi1_95241	Tryvi1_337375, Tryvi1_508157, Tryvi1_528176	Venin1_15752, Venin1_22864	Artbe1_3262, Artbe1_5166	Aspnid1_6089, Aspnid1_7620	Blade1_191279, Blade1_191976	Byssp1_3463, Byssp1_4438, Byssp1_758	Capcor1_423	Claba1_136536	Cocim1_1624, Cocim1_3303	Cypeu1_115688	EndpusZ1_5142	Eurhe1_462589, Eurhe1_465187, Eurhe1_515456	Exoaq1_1471	Fonmo1_11558	Hisca1_2721, Hisca1_7669	Micca1_501, Micca1_7271	Neofi1_1270, Neofi1_2608, Neofi1_9685	Paevar1_15555, Paevar1_266446, Paevar1_38117	Paevar_HGY_1_124510, Paevar_HGY_1_287643, Paevar_HGY_1_50798	Parbra1_2670, Parbra1_3635	Pench1_25350, Pench1_258, Pench1_32901, Pench1_39150	PenchWisc1_1_138023, PenchWisc1_1_138823, PenchWisc1_1_139952, PenchWisc1_1_140704, PenchWisc1_1_143817
OG0000917	Altal1_1033510, Altal1_1092832	Aulhe2_438682, Aulhe2_444544	Aurpu_var_mel1_41977, Aurpu_var_mel1_51169	Cenge3_658332, Cenge3_661832	Conap1_93716, Conap1_97552	Delco1_439603, Delco1_464137	Delst1_336888, Delst1_346007	Elsamp1_124293, Elsamp1_257898	Erebi1_391994, Erebi1_475874	Glost2_322649, Glost2_347930	Hyspu1_1_113106, Hyspu1_1_116865	Leppa1_297588, Leppa1_334193	Linrh1_291422, Linrh1_355484	Lopmy1_530049, Lopmy1_531204	Micmi1_187339, Micmi1_398368	Myrdu1_272685, Myrdu1_275289	Mytre1_444985, Mytre1_461654	Patat1_996036, Patat1_999154	Phy27169_372324, Phy27169_386768	Polci1_222956, Polci1_252411	Psehy1_471812, Psehy1_502829	Rhili1_31321, Rhili1_66953	Rhyru1_1_110943, Rhyru1_1_117167	Sacpr1_65069, Sacpr1_69345	Sepmu1_147174, Sepmu1_147376	Totfu1_585984, Totfu1_638468	Tribi1_499563, Tribi1_559325	Tryvi1_439529, Tryvi1_507415	Venin1_18885, Venin1_20071	Artbe1_239, Artbe1_398	Aspnid1_5636, Aspnid1_9958	Blade1_184322, Blade1_184487	Byssp1_522	Capcor1_2242, Capcor1_3115	Claba1_133164, Claba1_140284	Cocim1_460, Cocim1_7970	Cypeu1_111279, Cypeu1_121355	EndpusZ1_2645, EndpusZ1_5247	Eurhe1_373536, Eurhe1_386322	Exoaq1_12866, Exoaq1_3465	Fonmo1_4173, Fonmo1_6025	Hisca1_1386, Hisca1_1495	Micca1_5355, Micca1_5524	Neofi1_2723, Neofi1_3123	Paevar1_163123, Paevar1_474101	Paevar_HGY_1_231613, Paevar_HGY_1_267116	Parbra1_3448, Parbra1_3548	Pench1_72370, Pench1_75519	PenchWisc1_1_138594, PenchWisc1_1_148348
OG0000942	Altal1_1055385, Altal1_981068	Aulhe2_341325, Aulhe2_424907	Aurpu_var_mel1_49688, Aurpu_var_mel1_86922	Cenge3_598450, Cenge3_698795	Conap1_97941, Conap1_99336	Delco1_441690, Delco1_474790	Delst1_132538, Delst1_398837	Elsamp1_261133, Elsamp1_291369	Erebi1_398303, Erebi1_399409	Glost2_101922, Glost2_385141	Hyspu1_1_111935, Hyspu1_1_112474	Leppa1_288504, Leppa1_388029	Linrh1_149476, Linrh1_408994	Lopmy1_46449, Lopmy1_523357	Micmi1_372102, Micmi1_430324	Myrdu1_235246, Myrdu1_276431, Myrdu1_292113	Mytre1_468954, Mytre1_486093	Patat1_937368, Patat1_980957	Phy27169_370264, Phy27169_370379	Polci1_288211, Polci1_341724	Psehy1_379637, Psehy1_474158	Rhili1_37673, Rhili1_40800	Rhyru1_1_114430, Rhyru1_1_119051	Sacpr1_52897, Sacpr1_9322	Sepmu1_145780, Sepmu1_151914	Totfu1_598758, Totfu1_690715	Tribi1_539757	Tryvi1_496205, Tryvi1_499770	Venin1_22528, Venin1_24763	Artbe1_5694, Artbe1_969	Aspnid1_10204, Aspnid1_1921	Blade1_181916, Blade1_181917, Blade1_191946	Byssp1_278, Byssp1_6201	Capcor1_4481, Capcor1_5943	Claba1_128500, Claba1_128941	Cocim1_1112, Cocim1_1649	Cypeu1_115677, Cypeu1_118179	EndpusZ1_3417, EndpusZ1_4076	Eurhe1_377663, Eurhe1_406316	Exoaq1_6347, Exoaq1_6684	Fonmo1_186, Fonmo1_7104	Hisca1_3290, Hisca1_6602	Micca1_3440, Micca1_8876	Neofi1_10161, Neofi1_9701	Paevar1_37042, Paevar1_407358	Paevar_HGY_1_118967, Paevar_HGY_1_192053	Parbra1_3940, Parbra1_6493	Pench1_28405, Pench1_5616	PenchWisc1_1_138056, PenchWisc1_1_147591
OG0001063	Altal1_1015875, Altal1_86486, Altal1_940310	Aulhe2_119761, Aulhe2_321463, Aulhe2_392338	Aurpu_var_mel1_71222, Aurpu_var_mel1_73949	Cenge3_533475, Cenge3_680223, Cenge3_687483	Conap1_97700, Conap1_98869	Delco1_436880	Delst1_312434, Delst1_343418, Delst1_361181	Elsamp1_244416, Elsamp1_270693	Erebi1_285412, Erebi1_453088, Erebi1_455011, Erebi1_456108, Erebi1_492624	Glost2_295073, Glost2_314229, Glost2_356816, Glost2_356994, Glost2_405247, Glost2_99851	Hyspu1_1_111514, Hyspu1_1_113752, Hyspu1_1_116009, Hyspu1_1_117251, Hyspu1_1_119878	Leppa1_339579, Leppa1_378945, Leppa1_382276	Linrh1_279883	Lopmy1_178634, Lopmy1_535418, Lopmy1_543227, Lopmy1_563415, Lopmy1_578406	Micmi1_24285, Micmi1_295705, Micmi1_304633, Micmi1_460893	Myrdu1_276227, Myrdu1_293165, Myrdu1_326235	Mytre1_238388, Mytre1_388172, Mytre1_443628, Mytre1_461300, Mytre1_461369	Patat1_998028, Patat1_999187	Phy27169_356026	Polci1_282433, Polci1_286377	Psehy1_329705, Psehy1_514380, Psehy1_75016	Rhili1_31442, Rhili1_32624, Rhili1_70475, Rhili1_70483, Rhili1_71646, Rhili1_73150, Rhili1_75692, Rhili1_75915	Rhyru1_1_109253, Rhyru1_1_109550, Rhyru1_1_117080	Sacpr1_23256, Sacpr1_37857	Sepmu1_151938, Sepmu1_152271, Sepmu1_92510	Totfu1_592357, Totfu1_701380	Tribi1_530091, Tribi1_531478	Tryvi1_349740, Tryvi1_496421, Tryvi1_501045, Tryvi1_576911	Venin1_19456	Artbe1_7283	Aspnid1_3482, Aspnid1_4813	Blade1_186074, Blade1_187369	Byssp1_1267, Byssp1_7997	Capcor1_1424, Capcor1_2341, Capcor1_3320, Capcor1_5718, Capcor1_6953, Capcor1_6980	Claba1_127835, Claba1_128702, Claba1_128791, Claba1_130062, Claba1_131979, Claba1_132848, Claba1_133035, Claba1_133645, Claba1_134877, Claba1_136032, Claba1_136033, Claba1_137316, Claba1_137717, Claba1_138663, Claba1_139473, Claba1_139957	Cocim1_3987	Cypeu1_111391, Cypeu1_112014, Cypeu1_112123, Cypeu1_115047, Cypeu1_121300, Cypeu1_121573	EndpusZ1_8289	Eurhe1_377419, Eurhe1_389665, Eurhe1_408050, Eurhe1_463624	Exoaq1_10179, Exoaq1_10469, Exoaq1_10852, Exoaq1_10899, Exoaq1_11155, Exoaq1_12601, Exoaq1_12708, Exoaq1_12767, Exoaq1_12875, Exoaq1_2168, Exoaq1_3305, Exoaq1_3679, Exoaq1_382, Exoaq1_4329, Exoaq1_4678, Exoaq1_4732, Exoaq1_5701, Exoaq1_5843, Exoaq1_6421, Exoaq1_6430, Exoaq1_6930, Exoaq1_7426, Exoaq1_7468, Exoaq1_8356, Exoaq1_8833, Exoaq1_8870, Exoaq1_8993, Exoaq1_9486, Exoaq1_9906	Fonmo1_11670, Fonmo1_1528, Fonmo1_2636, Fonmo1_2742, Fonmo1_4580, Fonmo1_6003, Fonmo1_7658, Fonmo1_7746	Hisca1_3650, Hisca1_587	Micca1_6919	Neofi1_1156, Neofi1_1248, Neofi1_4894, Neofi1_4924, Neofi1_8470, Neofi1_8747, Neofi1_8790, Neofi1_9237	Paevar1_251481, Paevar1_29528	Paevar_HGY_1_122233	Parbra1_1692, Parbra1_8292	Pench1_10894, Pench1_26814, Pench1_26815, Pench1_32950, Pench1_37455, Pench1_4005, Pench1_6007, Pench1_74746	PenchWisc1_1_138482, PenchWisc1_1_140360, PenchWisc1_1_140361, PenchWisc1_1_147925, PenchWisc1_1_149692
OG0001108	Altal1_1028550, Altal1_580861, Altal1_934986	Aulhe2_44978	Aurpu_var_mel1_47042, Aurpu_var_mel1_49072	Cenge3_674235	Conap1_95134	Delco1_380212	Delst1_289813, Delst1_367638	Elsamp1_199992	Erebi1_390354	Glost2_20852	Hyspu1_1_112600, Hyspu1_1_116777	Leppa1_314200, Leppa1_314201, Leppa1_410589, Leppa1_432524	Linrh1_287108	Lopmy1_279517, Lopmy1_453687, Lopmy1_472257, Lopmy1_503288, Lopmy1_515793, Lopmy1_546697	Micmi1_331157, Micmi1_458430	Myrdu1_270824, Myrdu1_281616, Myrdu1_287613, Myrdu1_298101, Myrdu1_326634	Mytre1_285148, Mytre1_437239, Mytre1_447113, Mytre1_563187, Mytre1_571045, Mytre1_572879	Patat1_925102	Phy27169_300640	Polci1_107907, Polci1_107910, Polci1_215320, Polci1_234391, Polci1_287952	Psehy1_475608	Rhili1_31077, Rhili1_39466, Rhili1_69508, Rhili1_71871	Rhyru1_1_115569	Sacpr1_34730	Sepmu1_151232	Totfu1_592791, Totfu1_650059	Tribi1_502933	Tryvi1_523868, Tryvi1_55036	Venin1_22567	Artbe1_2562	Aspnid1_7538, Aspnid1_9977	Blade1_185160, Blade1_185161, Blade1_185162	Byssp1_8106	Capcor1_1217, Capcor1_3656	Claba1_131305, Claba1_138098, Claba1_140066	Cocim1_5646	Cypeu1_116359, Cypeu1_117725	EndpusZ1_5688	Eurhe1_398804, Eurhe1_407958	Exoaq1_10759, Exoaq1_139, Exoaq1_361, Exoaq1_8982	Fonmo1_16, Fonmo1_2128, Fonmo1_4365, Fonmo1_9802	Hisca1_9239	Micca1_2211	Neofi1_3782, Neofi1_749, Neofi1_9606	Paevar1_179334, Paevar1_212159	Paevar_HGY_1_254210, Paevar_HGY_1_40178	Parbra1_2846	Pench1_78779, Pench1_81899	PenchWisc1_1_142921, PenchWisc1_1_147357
OG0001144	Altal1_1031801, Altal1_228894	Aulhe2_421067	Aurpu_var_mel1_48440	Cenge3_624198	Conap1_101420	Delco1_106434, Delco1_436673	Delst1_400020	Elsamp1_107852	Erebi1_460017	Glost2_266802, Glost2_353121	Hyspu1_1_116058, Hyspu1_1_119158	Leppa1_294820, Leppa1_387167	Linrh1_379736	Lopmy1_469769, Lopmy1_521249	Micmi1_212880, Micmi1_454933	Myrdu1_77816	Mytre1_457067, Mytre1_488447	Patat1_1009879	Phy27169_280546	Polci1_234935	Psehy1_498658	Rhili1_24731	Rhyru1_1_116310, Rhyru1_1_117369	Sacpr1_7583, Sacpr1_8787	Sepmu1_152092	Totfu1_214622, Totfu1_554057, Totfu1_563690	Tribi1_512014, Tribi1_526467	Tryvi1_299154	Venin1_15101, Venin1_16318, Venin1_22426	Artbe1_3465	Aspnid1_10031, Aspnid1_836	Blade1_192153	Byssp1_1023, Byssp1_410	Capcor1_8285	Claba1_138361, Claba1_139606	Cocim1_9812	Cypeu1_112681	EndpusZ1_1734	Eurhe1_377850, Eurhe1_472160	Exoaq1_12564	Fonmo1_11863, Fonmo1_4597	Hisca1_3257	Micca1_1304	Neofi1_1076, Neofi1_9660	Paevar1_132085, Paevar1_320020	Paevar_HGY_1_128260, Paevar_HGY_1_282797	Parbra1_6115	Pench1_24473, Pench1_35976	PenchWisc1_1_143089, PenchWisc1_1_148933
OG0001147	Altal1_1024443, Altal1_840202	Aulhe2_311174, Aulhe2_390581	Aurpu_var_mel1_37424, Aurpu_var_mel1_50866	Cenge3_564657, Cenge3_688092	Conap1_94546, Conap1_98996	Delco1_21768, Delco1_442310	Delst1_368796, Delst1_400875	Elsamp1_305761, Elsamp1_96568	Erebi1_380846, Erebi1_457411	Glost2_160191, Glost2_94519	Hyspu1_1_112786, Hyspu1_1_117504	Leppa1_392968, Leppa1_416645	Linrh1_260495, Linrh1_369669	Lopmy1_456192, Lopmy1_524491	Micmi1_5272, Micmi1_5634	Myrdu1_171465, Myrdu1_264618	Mytre1_448035, Mytre1_489841	Patat1_1007275, Patat1_940131	Phy27169_199727, Phy27169_388568	Polci1_281441, Polci1_292688	Psehy1_457150, Psehy1_479631	Rhili1_42106, Rhili1_74961	Rhyru1_1_111024, Rhyru1_1_119783	Sacpr1_40481, Sacpr1_46310	Sepmu1_148953, Sepmu1_76528	Totfu1_655466, Totfu1_669111	Tribi1_156467, Tribi1_579906	Tryvi1_446548, Tryvi1_537651	Venin1_16204, Venin1_22781	Artbe1_1343, Artbe1_6710, Artbe1_6711	Aspnid1_6476, Aspnid1_7188	Blade1_191768, Blade1_192489	Byssp1_5922	Capcor1_8081, Capcor1_8633	Claba1_129644, Claba1_139244	Cocim1_6157, Cocim1_6577	Cypeu1_112662, Cypeu1_118752	EndpusZ1_2959, EndpusZ1_8618	Eurhe1_416109, Eurhe1_459549	Exoaq1_12403, Exoaq1_3745	Fonmo1_1672, Fonmo1_5206	Hisca1_4093, Hisca1_5995	Micca1_5922, Micca1_7832	Neofi1_3541, Neofi1_5807	Paevar1_275596, Paevar1_44923	Paevar_HGY_1_194933, Paevar_HGY_1_77505	Parbra1_1948, Parbra1_4154	Pench1_10838, Pench1_84866	PenchWisc1_1_137399, PenchWisc1_1_140661
OG0001267	Altal1_612443, Altal1_775375	Aulhe2_273788, Aulhe2_412406	Aurpu_var_mel1_44877, Aurpu_var_mel1_59020	Cenge3_553466, Cenge3_675105	Conap1_98323, Conap1_98691	Delco1_382677, Delco1_467991	Delst1_286783, Delst1_397287	Elsamp1_119600, Elsamp1_192245	Erebi1_471478, Erebi1_5618	Glost2_301443, Glost2_363299	Hyspu1_1_116199, Hyspu1_1_121279	Leppa1_285983, Leppa1_410296	Linrh1_356343, Linrh1_361078	Lopmy1_365211, Lopmy1_556882	Micmi1_308258, Micmi1_428339	Myrdu1_232760, Myrdu1_267753, Myrdu1_296339	Mytre1_390105, Mytre1_472899	Patat1_916113, Patat1_993946	Phy27169_369279, Phy27169_382337	Polci1_233945, Polci1_41048	Psehy1_187848, Psehy1_497898	Rhili1_15162, Rhili1_77256	Rhyru1_1_114841, Rhyru1_1_120779	Sacpr1_38088, Sacpr1_68238	Sepmu1_146679, Sepmu1_164693	Totfu1_558033, Totfu1_686681	Tribi1_388221, Tribi1_532246	Tryvi1_218297, Tryvi1_522167	Venin1_18663, Venin1_23727	Artbe1_4544, Artbe1_5381	Aspnid1_1837, Aspnid1_5470	Blade1_183786, Blade1_189684	Byssp1_6594, Byssp1_8851	Capcor1_5124, Capcor1_6766	Claba1_137423, Claba1_138799	Cocim1_7896, Cocim1_9190	Cypeu1_112914, Cypeu1_119698	EndpusZ1_1182, EndpusZ1_345	Eurhe1_373339, Eurhe1_455710	Exoaq1_11424, Exoaq1_4478	Fonmo1_1271, Fonmo1_6862	Hisca1_4691, Hisca1_82	Micca1_3915, Micca1_723	Neofi1_2877, Neofi1_3192	Paevar1_446445, Paevar1_450691	Paevar_HGY_1_244422, Paevar_HGY_1_303494	Parbra1_3401, Parbra1_587	Pench1_36446, Pench1_78902	PenchWisc1_1_138994, PenchWisc1_1_141214
OG0001376	Altal1_1022294, Altal1_1023069, Altal1_1069910, Altal1_1098874, Altal1_930048, Altal1_962770	Aulhe2_368779, Aulhe2_414940, Aulhe2_454224	Aurpu_var_mel1_80624, Aurpu_var_mel1_82746, Aurpu_var_mel1_9982	Cenge3_517771, Cenge3_567191, Cenge3_597699, Cenge3_641345, Cenge3_659145	Conap1_100577, Conap1_93641, Conap1_93642, Conap1_94119, Conap1_97806	Delco1_191939, Delco1_440609, Delco1_499254	Delst1_397882, Delst1_401124, Delst1_4773	Elsamp1_258533, Elsamp1_304468	Erebi1_236851, Erebi1_463096, Erebi1_471654, Erebi1_479469	Glost2_251698, Glost2_350369, Glost2_365623, Glost2_372948, Glost2_424365, Glost2_47470	Hyspu1_1_114480, Hyspu1_1_119005, Hyspu1_1_119006, Hyspu1_1_119094, Hyspu1_1_123496	Leppa1_362992, Leppa1_382593, Leppa1_437438	Linrh1_148102, Linrh1_274092, Linrh1_288622, Linrh1_364536	Lopmy1_135090, Lopmy1_170516, Lopmy1_22082, Lopmy1_44971, Lopmy1_535752	Micmi1_244835, Micmi1_427461	Myrdu1_165208, Myrdu1_292209	Mytre1_203398, Mytre1_313074, Mytre1_422702, Mytre1_463249, Mytre1_470076	Patat1_1018561, Patat1_1032020, Patat1_917682	Phy27169_303730, Phy27169_353732, Phy27169_426685	Polci1_216930, Polci1_281647, Polci1_283985, Polci1_338894	Psehy1_17384, Psehy1_475366, Psehy1_519967	Rhili1_57340, Rhili1_70099, Rhili1_72843	Rhyru1_1_119848, Rhyru1_1_119917, Rhyru1_1_120660	Sacpr1_61004, Sacpr1_65228, Sacpr1_75550	Sepmu1_152297, Sepmu1_34737, Sepmu1_81199	Totfu1_21593, Totfu1_609735, Totfu1_652114, Totfu1_703525	Tribi1_423981, Tribi1_92546	Tryvi1_28927, Tryvi1_452845, Tryvi1_528925	Venin1_18905, Venin1_24522, Venin1_25005	Artbe1_5419	Aspnid1_1199, Aspnid1_1528, Aspnid1_7863	Blade1_189805, Blade1_192731	Byssp1_5614, Byssp1_5736	Capcor1_2785, Capcor1_3143, Capcor1_5521, Capcor1_6441, Capcor1_768	Claba1_130788, Claba1_132463, Claba1_133213, Claba1_133788, Claba1_137801, Claba1_139117	Cocim1_4671	Cypeu1_113511, Cypeu1_113695, Cypeu1_120372, Cypeu1_120746	EndpusZ1_5431, EndpusZ1_7658, EndpusZ1_905	Eurhe1_417936, Eurhe1_452841, Eurhe1_454784	Exoaq1_11860, Exoaq1_12291, Exoaq1_12300, Exoaq1_6521, Exoaq1_7100, Exoaq1_9472, Exoaq1_9473, Exoaq1_9798	Fonmo1_11408, Fonmo1_2214, Fonmo1_3153, Fonmo1_3888, Fonmo1_7856	Hisca1_5708, Hisca1_7093	Micca1_3947	Neofi1_366, Neofi1_6624, Neofi1_8278	Paevar1_419878, Paevar1_464683, Paevar1_469528	Paevar_HGY_1_250627, Paevar_HGY_1_270793, Paevar_HGY_1_332321	Parbra1_1093, Parbra1_5930, Parbra1_5931	Pench1_31779, Pench1_32253	PenchWisc1_1_144998, PenchWisc1_1_145759
OG0001456	Altal1_1029062, Altal1_935900	Aulhe2_342064, Aulhe2_464562	Aurpu_var_mel1_35864, Aurpu_var_mel1_43709	Cenge3_666070, Cenge3_689329	Conap1_93498, Conap1_94145	Delco1_233367, Delco1_480397	Delst1_371753, Delst1_396698	Elsamp1_280867, Elsamp1_74598	Erebi1_133905, Erebi1_485556	Glost2_314481, Glost2_441261	Hyspu1_1_112228, Hyspu1_1_113607	Leppa1_400045, Leppa1_426225	Linrh1_266480, Linrh1_9375	Lopmy1_32182, Lopmy1_611870	Micmi1_439011, Micmi1_457723	Myrdu1_219617, Myrdu1_305	Mytre1_432159, Mytre1_505303	Patat1_1008617, Patat1_936646	Phy27169_377314, Phy27169_407523	Polci1_272103, Polci1_286705	Psehy1_329656, Psehy1_374384	Rhili1_21171, Rhili1_31856	Rhyru1_1_109644, Rhyru1_1_109676, Rhyru1_1_115010	Sacpr1_32395, Sacpr1_73741	Sepmu1_160026, Sepmu1_9508	Totfu1_651826, Totfu1_677850	Tribi1_133766, Tribi1_582232	Tryvi1_430045, Tryvi1_430303	Venin1_14094, Venin1_22952		Aspnid1_5637	Blade1_181942, Blade1_184323	Byssp1_510, Byssp1_6060	Capcor1_3118, Capcor1_8686	Claba1_129636, Claba1_133167	Cocim1_7971	Cypeu1_118435, Cypeu1_121353	EndpusZ1_5250, EndpusZ1_8277	Eurhe1_420716, Eurhe1_515316	Exoaq1_3463, Exoaq1_3663	Fonmo1_6028, Fonmo1_821	Hisca1_1387, Hisca1_6624		Neofi1_2724	Paevar1_474134	Paevar_HGY_1_267087	Parbra1_3449, Parbra1_6514	Pench1_76646, Pench1_79765	PenchWisc1_1_136829, PenchWisc1_1_138595
OG0001635	Altal1_930146	Aulhe2_195929	Aurpu_var_mel1_46063	Cenge3_689606	Conap1_101209	Delco1_125912	Delst1_371952	Elsamp1_316942	Erebi1_185202, Erebi1_185203	Glost2_97015	Hyspu1_1_120276	Leppa1_433541	Linrh1_366839	Lopmy1_164707	Micmi1_117795	Myrdu1_59434	Mytre1_389611	Patat1_1005063	Phy27169_407502, Phy27169_407503	Polci1_141110	Psehy1_481584	Rhili1_71020	Rhyru1_1_109836	Sacpr1_56528	Sepmu1_39007	Totfu1_710374	Tribi1_557799	Tryvi1_533804	Venin1_16593	Artbe1_393	Aspnid1_5600		Byssp1_538	Capcor1_3124	Claba1_133176	Cocim1_7983	Cypeu1_121346	EndpusZ1_5420	Eurhe1_412249	Exoaq1_3456, Exoaq1_3457	Fonmo1_6038	Hisca1_1401	Micca1_5359	Neofi1_2736	Paevar1_327503	Paevar_HGY_1_290144	Parbra1_3457	Pench1_77388	PenchWisc1_1_138607
OG0001914	Altal1_1019846, Altal1_627064, Altal1_678590, Altal1_934562	Aulhe2_334692	Aurpu_var_mel1_65135, Aurpu_var_mel1_86304	Cenge3_667457, Cenge3_686525	Conap1_93644	Delco1_383348, Delco1_436845, Delco1_440257	Delst1_293908	Elsamp1_75132	Erebi1_388585, Erebi1_475130	Glost2_172491, Glost2_351659, Glost2_390687	Hyspu1_1_113915, Hyspu1_1_118139, Hyspu1_1_121126, Hyspu1_1_122036	Leppa1_291670, Leppa1_377289, Leppa1_416495	Linrh1_269153, Linrh1_344070	Lopmy1_212579, Lopmy1_522010, Lopmy1_531945	Micmi1_194064, Micmi1_420218, Micmi1_424270	Myrdu1_295109	Mytre1_378275, Mytre1_468613, Mytre1_468622	Patat1_943968, Patat1_984488, Patat1_995898	Phy27169_361285, Phy27169_405413	Polci1_206343, Polci1_294491	Psehy1_476980, Psehy1_492980	Rhili1_35748, Rhili1_61855, Rhili1_70661, Rhili1_70962, Rhili1_75763	Rhyru1_1_113801, Rhyru1_1_118845, Rhyru1_1_119471	Sacpr1_31146, Sacpr1_35247	Sepmu1_140880, Sepmu1_146553, Sepmu1_7601	Totfu1_592144, Totfu1_647723, Totfu1_658386	Tribi1_457566	Tryvi1_443294, Tryvi1_443330	Venin1_16158, Venin1_18385, Venin1_24776		Aspnid1_348	Blade1_182393	Byssp1_2288, Byssp1_3368, Byssp1_4033	Capcor1_6411	Claba1_130567, Claba1_132449, Claba1_133138	Cocim1_2517	Cypeu1_111138, Cypeu1_116874, Cypeu1_119390, Cypeu1_119644, Cypeu1_119927	EndpusZ1_2910, EndpusZ1_4852, EndpusZ1_5317	Eurhe1_411294	Exoaq1_10206, Exoaq1_9934	Fonmo1_3302, Fonmo1_5691, Fonmo1_5988	Hisca1_8627		Neofi1_4631	Paevar1_317092, Paevar1_440087, Paevar1_510254	Paevar_HGY_1_275845, Paevar_HGY_1_284188, Paevar_HGY_1_286158, Paevar_HGY_1_299541		Pench1_518	PenchWisc1_1_143511
OG0002034	Altal1_1018103, Altal1_1034353, Altal1_1059311	Aulhe2_402002, Aulhe2_404219, Aulhe2_443930	Aurpu_var_mel1_52564, Aurpu_var_mel1_54671, Aurpu_var_mel1_75751	Cenge3_648421, Cenge3_655814	Conap1_100342, Conap1_101930, Conap1_93710	Delco1_361885, Delco1_363786, Delco1_470732	Delst1_133201, Delst1_359480, Delst1_371934	Elsamp1_258036, Elsamp1_266935	Erebi1_429995	Glost2_130837, Glost2_291145, Glost2_339863, Glost2_346967	Hyspu1_1_113847, Hyspu1_1_114459	Leppa1_272887, Leppa1_293936, Leppa1_299187, Leppa1_308275, Leppa1_428580	Linrh1_278268, Linrh1_349885, Linrh1_386311	Lopmy1_452579, Lopmy1_471204, Lopmy1_483722, Lopmy1_525894	Micmi1_422292, Micmi1_467486	Myrdu1_288573, Myrdu1_289985	Mytre1_407226, Mytre1_409941, Mytre1_418852, Mytre1_483632	Patat1_1000429, Patat1_1021086	Phy27169_222941, Phy27169_360297, Phy27169_386660	Polci1_281149	Psehy1_10330, Psehy1_443132	Rhili1_18414, Rhili1_29436, Rhili1_43651, Rhili1_61544, Rhili1_68007	Rhyru1_1_110673, Rhyru1_1_119914	Sacpr1_40693, Sacpr1_41696, Sacpr1_44386, Sacpr1_62800	Sepmu1_31207	Totfu1_388789, Totfu1_595457, Totfu1_609857, Totfu1_672221, Totfu1_684705, Totfu1_700268	Tribi1_527892, Tribi1_583006, Tribi1_91814	Tryvi1_488625, Tryvi1_548657	Venin1_17856, Venin1_20208, Venin1_24995	Artbe1_7282	Aspnid1_3962, Aspnid1_7868, Aspnid1_996	Blade1_182467, Blade1_186075	Byssp1_1283, Byssp1_5743, Byssp1_6920, Byssp1_7980, Byssp1_8732	Capcor1_2342, Capcor1_3463	Claba1_130060, Claba1_131271, Claba1_134467	Cocim1_2579, Cocim1_3986	Cypeu1_113090, Cypeu1_118694, Cypeu1_121131, Cypeu1_121565	EndpusZ1_5417	Eurhe1_303714, Eurhe1_376376, Eurhe1_411110	Exoaq1_11945, Exoaq1_2169, Exoaq1_6212	Fonmo1_2744, Fonmo1_5919	Hisca1_586, Hisca1_8682	Micca1_6918	Neofi1_331, Neofi1_5869, Neofi1_6938, Neofi1_7909, Neofi1_8273	Paevar1_310316, Paevar1_446712, Paevar1_451705, Paevar1_454425, Paevar1_457638	Paevar_HGY_1_115199, Paevar_HGY_1_241076, Paevar_HGY_1_245113, Paevar_HGY_1_269248, Paevar_HGY_1_325788	Parbra1_1693	Pench1_2274, Pench1_24734, Pench1_77156, Pench1_84033	PenchWisc1_1_140393, PenchWisc1_1_144721, PenchWisc1_1_145003, PenchWisc1_1_148630
OG0002036	Altal1_832535	Aulhe2_401707	Aurpu_var_mel1_80261	Cenge3_171338	Conap1_99237	Delco1_436066	Delst1_402921	Elsamp1_200499	Erebi1_379306	Glost2_372349	Hyspu1_1_118001	Leppa1_436489	Linrh1_361719	Lopmy1_456083	Micmi1_450253	Myrdu1_291583	Mytre1_524311	Patat1_1007327	Phy27169_35383	Polci1_304778	Psehy1_72291	Rhili1_14460	Rhyru1_1_117555	Sacpr1_40242	Sepmu1_116697	Totfu1_653644	Tribi1_466786	Tryvi1_537456	Venin1_18310	Artbe1_656	Aspnid1_9424	Blade1_189344	Byssp1_8536	Capcor1_4753	Claba1_138248	Cocim1_6699	Cypeu1_115755	EndpusZ1_4688	Eurhe1_380992	Exoaq1_1830	Fonmo1_118	Hisca1_6128	Micca1_6201	Neofi1_3321	Paevar1_506127	Paevar_HGY_1_89949	Parbra1_5612	Pench1_7610	PenchWisc1_1_141818
OG0002108	Altal1_1015746, Altal1_1038110, Altal1_1044345, Altal1_54030, Altal1_947790	Aulhe2_129831	Aurpu_var_mel1_60597, Aurpu_var_mel1_74272, Aurpu_var_mel1_86129	Cenge3_598570		Delco1_412724, Delco1_439301	Delst1_199730, Delst1_417380		Erebi1_466807	Glost2_375726, Glost2_432674	Hyspu1_1_112025, Hyspu1_1_120158	Leppa1_419049, Leppa1_442147, Leppa1_445997	Linrh1_208118	Lopmy1_197430, Lopmy1_487866, Lopmy1_544874	Micmi1_379867, Micmi1_449586, Micmi1_452530	Myrdu1_52557	Mytre1_185521, Mytre1_401604, Mytre1_540148		Phy27169_301934	Polci1_232806, Polci1_287902	Psehy1_482292, Psehy1_510258	Rhili1_20414, Rhili1_36177, Rhili1_59782, Rhili1_61267, Rhili1_69468				Totfu1_592303		Tryvi1_491765	Venin1_17548, Venin1_21945, Venin1_24141	Artbe1_5817	Aspnid1_9815		Byssp1_1266	Capcor1_2340, Capcor1_6652, Capcor1_7, Capcor1_8146, Capcor1_8700	Claba1_129802, Claba1_130064, Claba1_132198	Cocim1_4223, Cocim1_4224	Cypeu1_116652, Cypeu1_121320, Cypeu1_121574	EndpusZ1_2610	Eurhe1_405566	Exoaq1_10250, Exoaq1_1040, Exoaq1_12498, Exoaq1_12926, Exoaq1_2167, Exoaq1_271, Exoaq1_3483, Exoaq1_4118, Exoaq1_6199, Exoaq1_9489, Exoaq1_9671	Fonmo1_10698, Fonmo1_2740, Fonmo1_4532, Fonmo1_9197		Micca1_1515, Micca1_7236, Micca1_8671	Neofi1_8746	Paevar1_396417, Paevar1_456988, Paevar1_97452	Paevar_HGY_1_241749, Paevar_HGY_1_287904, Paevar_HGY_1_307008		Pench1_1975, Pench1_6512, Pench1_77231	PenchWisc1_1_140363, PenchWisc1_1_142788, PenchWisc1_1_145387
OG0002138	Altal1_127998	Aulhe2_417670		Cenge3_12810, Cenge3_543171	Conap1_97426, Conap1_99647	Delco1_476445	Delst1_184005	Elsamp1_214260	Erebi1_475250	Glost2_360321	Hyspu1_1_117579	Leppa1_396444	Linrh1_45087	Lopmy1_525988	Micmi1_458699	Myrdu1_294704	Mytre1_469433	Patat1_929926	Phy27169_302800	Polci1_319034	Psehy1_488137	Rhili1_59434	Rhyru1_1_117957	Sacpr1_35888	Sepmu1_148392	Totfu1_382805	Tribi1_188177	Tryvi1_443336	Venin1_19985	Artbe1_1410	Aspnid1_2329	Blade1_192784	Byssp1_4624	Capcor1_7388	Claba1_136166	Cocim1_6318	Cypeu1_112241, Cypeu1_116384	EndpusZ1_6112	Eurhe1_400136	Exoaq1_10977	Fonmo1_4740	Hisca1_5754, Hisca1_5755	Micca1_5851	Neofi1_1521	Paevar1_283530	Paevar_HGY_1_284767	Parbra1_1807	Pench1_26386	PenchWisc1_1_142993
OG0002260	Altal1_234194, Altal1_850991	Aulhe2_392536, Aulhe2_403945	Aurpu_var_mel1_47437, Aurpu_var_mel1_50121		Conap1_95883, Conap1_97248, Conap1_99623	Delco1_436452	Delst1_345477, Delst1_345867, Delst1_349626	Elsamp1_261908, Elsamp1_264440	Erebi1_136564, Erebi1_440674	Glost2_255958, Glost2_388507	Hyspu1_1_111844, Hyspu1_1_121169	Leppa1_23908, Leppa1_312789, Leppa1_420917, Leppa1_423821	Linrh1_281217, Linrh1_386069	Lopmy1_522841, Lopmy1_547596, Lopmy1_618309	Micmi1_450759	Myrdu1_218832, Myrdu1_281010, Myrdu1_325680, Myrdu1_329993	Mytre1_467588, Mytre1_467962, Mytre1_469248	Patat1_1005427	Phy27169_365663, Phy27169_387878	Polci1_288232, Polci1_291183, Polci1_95174	Psehy1_483671, Psehy1_489838	Rhili1_39651, Rhili1_45723, Rhili1_45906, Rhili1_57417, Rhili1_66445	Rhyru1_1_116149	Sacpr1_49646, Sacpr1_75458	Sepmu1_110625, Sepmu1_133870, Sepmu1_150186	Totfu1_587733, Totfu1_694689	Tribi1_578632	Tryvi1_382913, Tryvi1_443056	Venin1_25936		Aspnid1_5556, Aspnid1_7414, Aspnid1_8249	Blade1_181726, Blade1_186157, Blade1_186895	Byssp1_1786, Byssp1_4964, Byssp1_604, Byssp1_621, Byssp1_6416, Byssp1_7569	Capcor1_142, Capcor1_6878	Claba1_131404, Claba1_136835, Claba1_137250, Claba1_137251, Claba1_138236, Claba1_139764, Claba1_140143, Claba1_140151	Cocim1_8415, Cocim1_8425	Cypeu1_115431, Cypeu1_116903, Cypeu1_117458, Cypeu1_119379	EndpusZ1_4901, EndpusZ1_5150, EndpusZ1_5324	Eurhe1_204504, Eurhe1_225715, Eurhe1_492433, Eurhe1_515260, Eurhe1_519286, Eurhe1_61380	Exoaq1_10775, Exoaq1_11680, Exoaq1_1528, Exoaq1_726, Exoaq1_8770, Exoaq1_8890, Exoaq1_9765	Fonmo1_10799, Fonmo1_8283, Fonmo1_9568	Hisca1_7016		Neofi1_2772, Neofi1_3846, Neofi1_9091, Neofi1_9779	Paevar1_213984, Paevar1_464430, Paevar1_469799, Paevar1_471461	Paevar_HGY_1_186933, Paevar_HGY_1_253337, Paevar_HGY_1_255961, Paevar_HGY_1_270996	Parbra1_3849	Pench1_21323, Pench1_31600, Pench1_33224, Pench1_33708, Pench1_75211, Pench1_76138	PenchWisc1_1_137967, PenchWisc1_1_138394, PenchWisc1_1_139567, PenchWisc1_1_145981, PenchWisc1_1_146085, PenchWisc1_1_149656
OG0002419	Altal1_1052419	Aulhe2_342005, Aulhe2_445502	Aurpu_var_mel1_16510, Aurpu_var_mel1_40533, Aurpu_var_mel1_60759, Aurpu_var_mel1_66497, Aurpu_var_mel1_76289	Cenge3_617503	Conap1_96993	Delco1_457470	Delst1_170357, Delst1_338631, Delst1_396998, Delst1_401089	Elsamp1_215232, Elsamp1_316920	Erebi1_384833	Glost2_299033	Hyspu1_1_112265, Hyspu1_1_114757	Leppa1_337810, Leppa1_377436	Linrh1_330744, Linrh1_330746	Lopmy1_561326, Lopmy1_612731	Micmi1_190111, Micmi1_412518, Micmi1_424499, Micmi1_429102	Myrdu1_233884	Mytre1_343917, Mytre1_460806	Patat1_1003396, Patat1_1011763, Patat1_942109	Phy27169_190670, Phy27169_294611	Polci1_153876, Polci1_160604, Polci1_195109, Polci1_278792, Polci1_302070, Polci1_336154	Psehy1_536951	Rhili1_47258, Rhili1_71692, Rhili1_73216	Rhyru1_1_109649, Rhyru1_1_112488	Sacpr1_55151	Sepmu1_146540, Sepmu1_15571	Totfu1_596326	Tribi1_531628	Tryvi1_454679, Tryvi1_501269, Tryvi1_569428	Venin1_13484, Venin1_14547, Venin1_19000, Venin1_22067, Venin1_22605	Artbe1_1815	Aspnid1_10287, Aspnid1_277, Aspnid1_4943	Blade1_183346, Blade1_186432	Byssp1_6197, Byssp1_6304, Byssp1_7155, Byssp1_7168	Capcor1_2288, Capcor1_5385, Capcor1_7415, Capcor1_776, Capcor1_9200	Claba1_130802, Claba1_132780, Claba1_133998, Claba1_136670, Claba1_140255	Cocim1_2969, Cocim1_7239	Cypeu1_111825, Cypeu1_117024, Cypeu1_119954, Cypeu1_122034	EndpusZ1_2248, EndpusZ1_5921	Eurhe1_376606, Eurhe1_414185, Eurhe1_448114, Eurhe1_486199	Exoaq1_12459, Exoaq1_1565, Exoaq1_3066, Exoaq1_5023, Exoaq1_9338, Exoaq1_9735	Fonmo1_2604, Fonmo1_4198, Fonmo1_6220, Fonmo1_6507, Fonmo1_8342	Hisca1_2624, Hisca1_5243	Micca1_4210	Neofi1_1194, Neofi1_4556, Neofi1_5453, Neofi1_6587, Neofi1_8547	Paevar1_453656, Paevar1_460268	Paevar_HGY_1_261959, Paevar_HGY_1_69780	Parbra1_1452, Parbra1_6602	Pench1_31897, Pench1_4018, Pench1_68089, Pench1_73649, Pench1_84993	PenchWisc1_1_137167, PenchWisc1_1_143940, PenchWisc1_1_145615, PenchWisc1_1_149669, PenchWisc1_1_149679
OG0002758	Altal1_1057196, Altal1_317326, Altal1_660571	Aulhe2_338646, Aulhe2_87275	Aurpu_var_mel1_44714, Aurpu_var_mel1_53827	Cenge3_659196, Cenge3_679170	Conap1_100173, Conap1_101237, Conap1_102337	Delco1_103021, Delco1_367510, Delco1_475020	Delst1_402832, Delst1_88406	Elsamp1_282683	Erebi1_167481, Erebi1_459205	Glost2_135027, Glost2_361733	Hyspu1_1_117255, Hyspu1_1_117334, Hyspu1_1_119764	Leppa1_328920, Leppa1_382889, Leppa1_465956	Linrh1_274729, Linrh1_359956, Linrh1_37605	Lopmy1_112333, Lopmy1_312652, Lopmy1_555149	Micmi1_467260, Micmi1_482301	Myrdu1_289905	Mytre1_374537, Mytre1_384061, Mytre1_457975, Mytre1_468045	Patat1_1013067, Patat1_988350	Phy27169_376429	Polci1_285520, Polci1_299450	Psehy1_209170, Psehy1_538972	Rhili1_51393, Rhili1_79366	Rhyru1_1_110753, Rhyru1_1_111775, Rhyru1_1_116689	Sacpr1_65566, Sacpr1_75564	Sepmu1_39080	Totfu1_648945, Totfu1_650028	Tribi1_500937, Tribi1_582826	Tryvi1_519868, Tryvi1_535271	Venin1_21403, Venin1_21893	Artbe1_3599, Artbe1_468	Aspnid1_5998, Aspnid1_8180	Blade1_183909	Byssp1_1699, Byssp1_7057	Capcor1_214	Claba1_133870	Cocim1_6479, Cocim1_8773	Cypeu1_110977, Cypeu1_119661	EndpusZ1_2173, EndpusZ1_4355	Eurhe1_408349	Exoaq1_3154, Exoaq1_344	Fonmo1_6156	Hisca1_3585	Micca1_6007, Micca1_6765	Neofi1_2500, Neofi1_8042	Paevar1_203010, Paevar1_445168	Paevar_HGY_1_100604, Paevar_HGY_1_88299	Parbra1_8260	Pench1_27491, Pench1_35221	PenchWisc1_1_138291, PenchWisc1_1_142071
OG0002773	Altal1_454659	Aulhe2_394601	Aurpu_var_mel1_80461	Cenge3_690691	Conap1_97989	Delco1_429974	Delst1_385745	Elsamp1_129546	Erebi1_513258	Glost2_197619	Hyspu1_1_114566	Leppa1_310922	Linrh1_292889	Lopmy1_69218	Micmi1_102837, Micmi1_480698	Myrdu1_324699	Mytre1_381652	Patat1_1016311	Phy27169_301746	Polci1_256545	Psehy1_357308	Rhili1_36925	Rhyru1_1_115804	Sacpr1_54183	Sepmu1_148270	Totfu1_604264	Tribi1_555566	Tryvi1_457410	Venin1_25441	Artbe1_1305	Aspnid1_2549	Blade1_188655	Byssp1_5218	Capcor1_7659	Claba1_136067	Cocim1_2307	Cypeu1_119593	EndpusZ1_1326	Eurhe1_461950	Exoaq1_10679	Fonmo1_11073		Micca1_1153	Neofi1_484	Paevar1_446773	Paevar_HGY_1_239921	Parbra1_3078	Pench1_82506	PenchWisc1_1_147627
OG0003002	Altal1_729846	Aulhe2_298947	Aurpu_var_mel1_36041	Cenge3_462987	Conap1_101846	Delco1_365710	Delst1_372170	Elsamp1_321282	Erebi1_379051	Glost2_31975	Hyspu1_1_113826	Leppa1_291802	Linrh1_287217	Lopmy1_560564	Micmi1_460762	Myrdu1_293491	Mytre1_377353	Patat1_989835	Phy27169_404847	Polci1_285184	Psehy1_488813	Rhili1_28863	Rhyru1_1_118935	Sacpr1_33768	Sepmu1_149947	Totfu1_602166	Tribi1_580083	Tryvi1_531435	Venin1_14592	Artbe1_1928	Aspnid1_985	Blade1_186027	Byssp1_909	Capcor1_2571	Claba1_140181	Cocim1_4039	Cypeu1_119610	EndpusZ1_663	Eurhe1_448331	Exoaq1_12753	Fonmo1_4267	Hisca1_637	Micca1_2156	Neofi1_6950	Paevar1_58172	Paevar_HGY_1_283517	Parbra1_1653	Pench1_878	PenchWisc1_1_146643
OG0003054	Altal1_1026326	Aulhe2_398744	Aurpu_var_mel1_78505	Cenge3_362413	Conap1_95692	Delco1_479470	Delst1_347883	Elsamp1_122146	Erebi1_454090	Glost2_353756		Leppa1_196587	Linrh1_359360	Lopmy1_526682	Micmi1_426793	Myrdu1_275109	Mytre1_507318	Patat1_1013668	Phy27169_365935	Polci1_283608	Psehy1_472989	Rhili1_81780	Rhyru1_1_113517	Sacpr1_38444	Sepmu1_146764	Totfu1_679033	Tribi1_529470	Tryvi1_506874	Venin1_13850	Artbe1_1579	Aspnid1_5386	Blade1_183524, Blade1_183525	Byssp1_2246	Capcor1_7081	Claba1_137268	Cocim1_7811	Cypeu1_118624	EndpusZ1_1495	Eurhe1_462079	Exoaq1_3258	Fonmo1_10785	Hisca1_1563	Micca1_6446	Neofi1_2963	Paevar1_334498	Paevar_HGY_1_315368	Parbra1_3305	Pench1_86118	PenchWisc1_1_141443
OG0003082	Altal1_1022525	Aulhe2_352755	Aurpu_var_mel1_48565	Cenge3_703136	Conap1_101502	Delco1_484694	Delst1_304804	Elsamp1_31609	Erebi1_456860	Glost2_411350	Hyspu1_1_116023	Leppa1_381573	Linrh1_278099	Lopmy1_565824	Micmi1_421856	Myrdu1_280610	Mytre1_571333	Patat1_971006	Phy27169_347783	Polci1_305110	Psehy1_304938	Rhili1_65090	Rhyru1_1_115240	Sacpr1_45332	Sepmu1_152078	Totfu1_649444	Tribi1_583034	Tryvi1_454783	Venin1_17171	Artbe1_1160	Aspnid1_10152	Blade1_188992, Blade1_188993		Capcor1_6793	Claba1_137117	Cocim1_9657	Cypeu1_119475	EndpusZ1_468	Eurhe1_407400	Exoaq1_11249	Fonmo1_10463	Hisca1_6834	Micca1_448	Neofi1_3150	Paevar1_455893	Paevar_HGY_1_261524	Parbra1_2330	Pench1_76797	PenchWisc1_1_139040
OG0003123	Altal1_962058	Aulhe2_392604	Aurpu_var_mel1_70111	Cenge3_684747		Delco1_414909	Delst1_104906	Elsamp1_296931	Erebi1_464645	Glost2_114049	Hyspu1_1_112571	Leppa1_378879	Linrh1_352023	Lopmy1_557528	Micmi1_399659	Myrdu1_289201	Mytre1_488207	Patat1_993644	Phy27169_408736	Polci1_290589	Psehy1_495181	Rhili1_76218	Rhyru1_1_113575	Sacpr1_76027	Sepmu1_150985	Totfu1_668048	Tribi1_535337		Venin1_13411		Aspnid1_10190		Byssp1_8170	Capcor1_1595	Claba1_135094	Cocim1_6004	Cypeu1_116379	EndpusZ1_9072	Eurhe1_414453	Exoaq1_6108	Fonmo1_1237		Micca1_7564	Neofi1_6093	Paevar1_505217	Paevar_HGY_1_239548		Pench1_22029	PenchWisc1_1_145255
OG0003127	Altal1_1050597	Aulhe2_381803	Aurpu_var_mel1_54833	Cenge3_235786	Conap1_94290	Delco1_461710	Delst1_401279	Elsamp1_213644	Erebi1_480184	Glost2_361871	Hyspu1_1_115437	Leppa1_359411	Linrh1_389544	Lopmy1_497683	Micmi1_432488	Myrdu1_316809	Mytre1_405780	Patat1_999192	Phy27169_374606	Polci1_321510	Psehy1_324217	Rhili1_31545	Rhyru1_1_115548	Sacpr1_48793	Sepmu1_147532	Totfu1_638761	Tribi1_481470	Tryvi1_482324	Venin1_22705	Artbe1_433	Aspnid1_6720	Blade1_186668	Byssp1_5096	Capcor1_2133	Claba1_130330	Cocim1_8164	Cypeu1_121280	EndpusZ1_3966	Eurhe1_378687	Exoaq1_2931	Fonmo1_10454	Hisca1_3883	Micca1_5315	Neofi1_6691	Paevar1_461176	Paevar_HGY_1_251493	Parbra1_7134	Pench1_21801	PenchWisc1_1_145524
OG0003157	Altal1_957282	Aulhe2_463620	Aurpu_var_mel1_74242	Cenge3_688540	Conap1_100175	Delco1_468690	Delst1_379913	Elsamp1_238073	Erebi1_418417	Glost2_226766	Hyspu1_1_119762	Leppa1_408852, Leppa1_437517	Linrh1_389166	Lopmy1_515299	Micmi1_409703	Myrdu1_271906	Mytre1_432970	Patat1_914795	Phy27169_349422	Polci1_214143	Psehy1_493396	Rhili1_50317	Rhyru1_1_115610	Sacpr1_48081	Sepmu1_147349	Totfu1_678423	Tribi1_233575	Tryvi1_491938	Venin1_19698	Artbe1_3597	Aspnid1_5970	Blade1_183906	Byssp1_4297	Capcor1_216	Claba1_133868	Cocim1_8832	Cypeu1_119652	EndpusZ1_4353	Eurhe1_408347	Exoaq1_3188	Fonmo1_6158	Hisca1_3583	Micca1_6767	Neofi1_2497	Paevar1_399633	Paevar_HGY_1_202403	Parbra1_8262	Pench1_7851	PenchWisc1_1_142073
OG0003160	Altal1_1021205	Aulhe2_396640	Aurpu_var_mel1_46263	Cenge3_343996	Conap1_101333	Delco1_66342	Delst1_357356	Elsamp1_307119	Erebi1_418118	Glost2_441172	Hyspu1_1_113997	Leppa1_406807	Linrh1_415202	Lopmy1_531037	Micmi1_425206	Myrdu1_274407	Mytre1_487697	Patat1_1014377	Phy27169_358581	Polci1_126761	Psehy1_502650	Rhili1_69659	Rhyru1_1_120969	Sacpr1_74141	Sepmu1_149632	Totfu1_675842	Tribi1_540904	Tryvi1_505904	Venin1_18358	Artbe1_7450	Aspnid1_7996	Blade1_191214	Byssp1_712	Capcor1_7965	Claba1_135833	Cocim1_3371	Cypeu1_114803	EndpusZ1_9000	Eurhe1_516685	Exoaq1_4604	Fonmo1_8990	Hisca1_3304	Micca1_7081	Neofi1_1572	Paevar1_427748	Paevar_HGY_1_278010	Parbra1_3691	Pench1_31185	PenchWisc1_1_146568
OG0003186	Altal1_98067	Aulhe2_389669	Aurpu_var_mel1_77856	Cenge3_666437	Conap1_93219	Delco1_440769	Delst1_422411	Elsamp1_269148	Erebi1_478169	Glost2_314121	Hyspu1_1_122823	Leppa1_384718	Linrh1_197120	Lopmy1_528290	Micmi1_432088	Myrdu1_278595	Mytre1_464247		Phy27169_308938	Polci1_282607	Psehy1_489257	Rhili1_64026	Rhyru1_1_111177	Sacpr1_51188	Sepmu1_151507	Totfu1_689713	Tribi1_516201	Tryvi1_438037	Venin1_15985	Artbe1_408	Aspnid1_6691	Blade1_192022, Blade1_192023	Byssp1_2699	Capcor1_1818	Claba1_138925	Cocim1_8131	Cypeu1_113593	EndpusZ1_4180	Eurhe1_413632	Exoaq1_12023, Exoaq1_12226	Fonmo1_955	Hisca1_3912	Micca1_5343	Neofi1_6718	Paevar1_156693	Paevar_HGY_1_271530	Parbra1_7103	Pench1_65651	PenchWisc1_1_145494
OG0003257	Altal1_1091235	Aulhe2_396090	Aurpu_var_mel1_84794	Cenge3_670985	Conap1_97955	Delco1_480336	Delst1_139277	Elsamp1_284848	Erebi1_474896	Glost2_443257	Hyspu1_1_116538	Leppa1_435901	Linrh1_370077	Lopmy1_523428	Micmi1_481072	Myrdu1_266518	Mytre1_473039		Phy27169_404937	Polci1_278577	Psehy1_244208	Rhili1_78125	Rhyru1_1_113663	Sacpr1_44577	Sepmu1_93153	Totfu1_269729	Tribi1_582634	Tryvi1_532508	Venin1_20697	Artbe1_2835		Blade1_183091	Byssp1_7672	Capcor1_693	Claba1_130855	Cocim1_1805	Cypeu1_115985	EndpusZ1_4409	Eurhe1_377598	Exoaq1_8601	Fonmo1_2983	Hisca1_4990	Micca1_4672	Neofi1_9768	Paevar1_507928	Paevar_HGY_1_286558	Parbra1_5323	Pench1_5753	PenchWisc1_1_138213
OG0003311	Altal1_1019776	Aulhe2_353404	Aurpu_var_mel1_47521	Cenge3_654137	Conap1_95245	Delco1_91518	Delst1_395284	Elsamp1_251013	Erebi1_192955	Glost2_336763	Hyspu1_1_111805	Leppa1_346123	Linrh1_287286	Lopmy1_524125	Micmi1_423441	Myrdu1_273092	Mytre1_498616	Patat1_993618	Phy27169_408755	Polci1_304469	Psehy1_505674	Rhili1_56290	Rhyru1_1_116763	Sacpr1_53487	Sepmu1_150964	Totfu1_645960	Tribi1_525927	Tryvi1_515571	Venin1_22557	Artbe1_2571	Aspnid1_7535	Blade1_185200		Capcor1_1247	Claba1_137936	Cocim1_5616	Cypeu1_116317		Eurhe1_446218	Exoaq1_1016	Fonmo1_7968	Hisca1_9226	Micca1_7174	Neofi1_752	Paevar1_505297	Paevar_HGY_1_307744	Parbra1_2837	Pench1_26331	PenchWisc1_1_142924
OG0003341	Altal1_394469	Aulhe2_424698	Aurpu_var_mel1_64710	Cenge3_591230	Conap1_95014	Delco1_132908	Delst1_397278	Elsamp1_294139	Erebi1_416443	Glost2_224071	Hyspu1_1_116317	Leppa1_285097	Linrh1_371278	Lopmy1_241430	Micmi1_465523	Myrdu1_324568	Mytre1_223562	Patat1_925770	Phy27169_106124		Psehy1_246905	Rhili1_57592	Rhyru1_1_113973	Sacpr1_59150	Sepmu1_150426	Totfu1_696561	Tribi1_249571	Tryvi1_522179	Venin1_22040	Artbe1_5104	Aspnid1_9285	Blade1_183698	Byssp1_1067	Capcor1_5169	Claba1_132622	Cocim1_5568, Cocim1_9291	Cypeu1_120259	EndpusZ1_1310	Eurhe1_515860	Exoaq1_5427	Fonmo1_5116	Hisca1_8	Micca1_5738	Neofi1_4158	Paevar1_431637	Paevar_HGY_1_250367	Parbra1_656	Pench1_26065	PenchWisc1_1_142600
OG0003382	Altal1_1004557, Altal1_228375	Aulhe2_403172, Aulhe2_439749	Aurpu_var_mel1_38058, Aurpu_var_mel1_57365	Cenge3_6099, Cenge3_677805	Conap1_100963, Conap1_101569	Delco1_436545, Delco1_471281	Delst1_369482, Delst1_396745	Elsamp1_261491	Erebi1_7836, Erebi1_80164	Glost2_251780, Glost2_309194	Hyspu1_1_111295, Hyspu1_1_122183	Leppa1_325251, Leppa1_415786	Linrh1_291583, Linrh1_331554	Lopmy1_468787, Lopmy1_530341, Lopmy1_555846	Micmi1_428936, Micmi1_483327, Micmi1_483765	Myrdu1_273314	Mytre1_417180, Mytre1_434747	Patat1_1009727, Patat1_908287	Phy27169_347235, Phy27169_363366	Polci1_225773, Polci1_246170	Psehy1_509476, Psehy1_513437	Rhili1_31656, Rhili1_36560, Rhili1_73845	Rhyru1_1_118227, Rhyru1_1_120798	Sacpr1_45035, Sacpr1_47535	Sepmu1_152026, Sepmu1_160138	Totfu1_623464, Totfu1_687171	Tribi1_506095, Tribi1_582965	Tryvi1_465589, Tryvi1_580693	Venin1_17868, Venin1_19054	Artbe1_1127, Artbe1_6274	Aspnid1_10026, Aspnid1_5347	Blade1_188758, Blade1_189679	Byssp1_2259, Byssp1_421	Capcor1_1396, Capcor1_913	Claba1_127991, Claba1_135224	Cocim1_4463, Cocim1_5530	Cypeu1_116435, Cypeu1_116888	EndpusZ1_1152, EndpusZ1_5647	Eurhe1_26813, Eurhe1_517459	Exoaq1_2700, Exoaq1_6225	Fonmo1_1601, Fonmo1_2848	Hisca1_9138	Micca1_1526, Micca1_2583	Neofi1_2974, Neofi1_5353, Neofi1_9654	Paevar1_252060, Paevar1_319591, Paevar1_405326	Paevar_HGY_1_128148, Paevar_HGY_1_183823		Pench1_75449, Pench1_86382	PenchWisc1_1_141448, PenchWisc1_1_143078
OG0003449	Altal1_1021337	Aulhe2_388107	Aurpu_var_mel1_60004	Cenge3_540406	Conap1_93831	Delco1_474844		Elsamp1_281875	Erebi1_254407	Glost2_390585		Leppa1_428466	Linrh1_348269	Lopmy1_521067	Micmi1_425577	Myrdu1_320507	Mytre1_456713	Patat1_938126	Phy27169_403825	Polci1_114361	Psehy1_498504	Rhili1_72866	Rhyru1_1_117052	Sacpr1_37075	Sepmu1_123368	Totfu1_250982	Tribi1_581132	Tryvi1_456106	Venin1_24401	Artbe1_6850	Aspnid1_1917, Aspnid1_3899			Capcor1_756	Claba1_132361	Cocim1_6884	Cypeu1_119016		Eurhe1_375638	Exoaq1_9828			Micca1_3639		Paevar1_507573	Paevar_HGY_1_286404		Pench1_4800, Pench1_5813	PenchWisc1_1_148782
OG0003464	Altal1_987244	Aulhe2_388309	Aurpu_var_mel1_82139	Cenge3_565527	Conap1_94468	Delco1_469030	Delst1_374850	Elsamp1_250863	Erebi1_433029	Glost2_382747	Hyspu1_1_118021	Leppa1_425346	Linrh1_419586	Lopmy1_524345	Micmi1_395851	Myrdu1_287124	Mytre1_504334	Patat1_911199	Phy27169_34461	Polci1_292631	Psehy1_469426	Rhili1_67330	Rhyru1_1_120094	Sacpr1_67485	Sepmu1_148984	Totfu1_645530	Tribi1_527323	Tryvi1_501641	Venin1_20599	Artbe1_6524	Aspnid1_7079	Blade1_185716	Byssp1_6367	Capcor1_5756	Claba1_128751	Cocim1_685	Cypeu1_117908	EndpusZ1_2190	Eurhe1_522724	Exoaq1_8309	Fonmo1_7685	Hisca1_870	Micca1_8047	Neofi1_5694	Paevar1_221491	Paevar_HGY_1_195205	Parbra1_4003	Pench1_1505	PenchWisc1_1_145915
OG0003507	Altal1_60424	Aulhe2_390071	Aurpu_var_mel1_46525	Cenge3_650462	Conap1_100962	Delco1_341311	Delst1_390157	Elsamp1_104036	Erebi1_393131	Glost2_354118	Hyspu1_1_122224	Leppa1_383824	Linrh1_114288, Linrh1_292110	Lopmy1_522095	Micmi1_457961	Myrdu1_324233	Mytre1_458646	Patat1_221434, Patat1_979054	Phy27169_308857	Polci1_284492	Psehy1_128708	Rhili1_52686	Rhyru1_1_115262	Sacpr1_7388	Sepmu1_32487	Totfu1_569765	Tribi1_527820	Tryvi1_520771	Venin1_16924	Artbe1_6014	Aspnid1_7373	Blade1_182059	Byssp1_7524	Capcor1_1256	Claba1_137977	Cocim1_4809	Cypeu1_116492	EndpusZ1_4937	Eurhe1_407729	Exoaq1_1012	Fonmo1_9748	Hisca1_8251	Micca1_2785	Neofi1_879		Paevar_HGY_1_188472	Parbra1_4656	Pench1_36493	PenchWisc1_1_141553
OG0003520	Altal1_1016936	Aulhe2_393409	Aurpu_var_mel1_37165	Cenge3_660325, Cenge3_688461	Conap1_100281	Delco1_365522, Delco1_452206	Delst1_378141	Elsamp1_264000	Erebi1_474541	Glost2_330709	Hyspu1_1_113801	Leppa1_381166	Linrh1_383048	Lopmy1_538288, Lopmy1_562631	Micmi1_430166	Myrdu1_247926	Mytre1_376523, Mytre1_512384	Patat1_925806	Phy27169_361998	Polci1_259212	Psehy1_511869	Rhili1_31282	Rhyru1_1_120370	Sacpr1_57975	Sepmu1_118282, Sepmu1_33639, Sepmu1_60511	Totfu1_669698, Totfu1_702811	Tribi1_554759	Tryvi1_507366	Venin1_17087	Artbe1_3657	Aspnid1_5882	Blade1_187341	Byssp1_4496, Byssp1_8486	Capcor1_6342	Claba1_132347	Cocim1_8944	Cypeu1_119350	EndpusZ1_8393	Eurhe1_384748, Eurhe1_408332	Exoaq1_9626	Fonmo1_7529	Hisca1_3672	Micca1_6703	Neofi1_2424	Paevar1_491253	Paevar_HGY_1_279270	Parbra1_8316	Pench1_32567	PenchWisc1_1_147127
OG0003569	Altal1_756773	Aulhe2_422634	Aurpu_var_mel1_51661	Cenge3_690623	Conap1_95479	Delco1_456848	Delst1_21902	Elsamp1_198592	Erebi1_512738	Glost2_324379	Hyspu1_1_118314	Leppa1_342188	Linrh1_375602	Lopmy1_581596	Micmi1_414914	Myrdu1_295320	Mytre1_496352	Patat1_927999	Phy27169_367231	Polci1_345269	Psehy1_507208	Rhili1_18835	Rhyru1_1_120938	Sacpr1_22404	Sepmu1_77374	Totfu1_683793	Tribi1_492610	Tryvi1_566839	Venin1_17378	Artbe1_1542	Aspnid1_2474	Blade1_185135	Byssp1_8736	Capcor1_7058	Claba1_137275	Cocim1_1298	Cypeu1_121800	EndpusZ1_6382	Eurhe1_388453	Exoaq1_11325	Fonmo1_10778	Hisca1_1602	Micca1_6487	Neofi1_550	Paevar1_524095	Paevar_HGY_1_221571	Parbra1_3267	Pench1_82637	PenchWisc1_1_147698
OG0003591	Altal1_1029356	Aulhe2_398460	Aurpu_var_mel1_74334	Cenge3_659053	Conap1_93532, Conap1_93533	Delco1_376661, Delco1_376663	Delst1_279533	Elsamp1_310474	Erebi1_124872, Erebi1_389610	Glost2_297033, Glost2_297040	Hyspu1_1_122610	Leppa1_380591	Linrh1_348979, Linrh1_422699, Linrh1_63019	Lopmy1_448037, Lopmy1_449626	Micmi1_275188	Myrdu1_273078	Mytre1_1569	Patat1_1061454	Phy27169_287883	Polci1_223588, Polci1_294073	Psehy1_492916	Rhili1_34092	Rhyru1_1_111142	Sacpr1_70449	Sepmu1_32155, Sepmu1_35296	Totfu1_564489	Tribi1_285739, Tribi1_471751	Tryvi1_446798	Venin1_13554	Artbe1_4731, Artbe1_4732	Aspnid1_2031	Blade1_192325	Byssp1_3720	Capcor1_1033, Capcor1_1034	Claba1_136968	Cocim1_9561, Cocim1_9562	Cypeu1_121017	EndpusZ1_4845	Eurhe1_457595	Exoaq1_9428, Exoaq1_9429	Fonmo1_3314	Hisca1_8357	Micca1_915, Micca1_916	Neofi1_3283	Paevar1_148949	Paevar_HGY_1_39579	Parbra1_2918	Pench1_75121	PenchWisc1_1_142694
OG0003625	Altal1_726906	Aulhe2_328559, Aulhe2_410007	Aurpu_var_mel1_52748	Cenge3_704032	Conap1_100834	Delco1_443249	Delst1_378975	Elsamp1_303020	Erebi1_433667	Glost2_319560	Hyspu1_1_112666	Leppa1_429313, Leppa1_448095	Linrh1_365355	Lopmy1_525849	Micmi1_430446	Myrdu1_267947	Mytre1_468449	Patat1_1000768	Phy27169_351559	Polci1_306852	Psehy1_540838	Rhili1_67695	Rhyru1_1_116842	Sacpr1_18655	Sepmu1_67913	Totfu1_735991	Tribi1_520057	Tryvi1_504860	Venin1_23972	Artbe1_7284	Aspnid1_997	Blade1_186073	Byssp1_7979	Capcor1_2581	Claba1_140198	Cocim1_3988	Cypeu1_121603	EndpusZ1_8460	Eurhe1_528405	Exoaq1_12741	Fonmo1_4253	Hisca1_591	Micca1_6920	Neofi1_6937	Paevar1_454419	Paevar_HGY_1_245114	Parbra1_1691	Pench1_71555	PenchWisc1_1_148629
OG0003627	Altal1_1042124	Aulhe2_396952	Aurpu_var_mel1_48823	Cenge3_679938	Conap1_101482	Delco1_423205	Delst1_403034	Elsamp1_241854	Erebi1_419921	Glost2_353335	Hyspu1_1_118615	Leppa1_357931	Linrh1_376281	Lopmy1_145819	Micmi1_382517	Myrdu1_295803	Mytre1_469618	Patat1_1009815	Phy27169_359076	Polci1_315090	Psehy1_450896	Rhili1_21942	Rhyru1_1_111606	Sacpr1_67275	Sepmu1_14511	Totfu1_612035	Tribi1_531438	Tryvi1_364545	Venin1_14486	Artbe1_3374	Aspnid1_756	Blade1_189101	Byssp1_7236	Capcor1_8795	Claba1_135283	Cocim1_9719	Cypeu1_114427	EndpusZ1_2058	Eurhe1_409228	Exoaq1_5859	Fonmo1_8948	Hisca1_6891	Micca1_1203	Neofi1_1009	Paevar1_135240		Parbra1_2392	Pench1_74178	PenchWisc1_1_149039
OG0003640	Altal1_501481	Aulhe2_334391	Aurpu_var_mel1_21684	Cenge3_573970	Conap1_93940	Delco1_76227	Delst1_287113	Elsamp1_172090			Hyspu1_1_118636	Leppa1_414486	Linrh1_321120		Micmi1_199606, Micmi1_438331	Myrdu1_278887	Mytre1_361136	Patat1_1020418	Phy27169_381274	Polci1_321266	Psehy1_475072	Rhili1_34303	Rhyru1_1_114780	Sacpr1_928	Sepmu1_149071	Totfu1_596903	Tribi1_473947	Tryvi1_508885	Venin1_15943	Artbe1_2872	Aspnid1_7815	Blade1_183067, Blade1_183068	Byssp1_7645	Capcor1_453	Claba1_136597	Cocim1_1844	Cypeu1_115592	EndpusZ1_1510	Eurhe1_518789	Exoaq1_8442	Fonmo1_9957	Hisca1_4966	Micca1_4892	Neofi1_7333		Paevar_HGY_1_274222	Parbra1_5350	Pench1_35077	PenchWisc1_1_138122
OG0003653		Aulhe2_272825	Aurpu_var_mel1_76916		Conap1_95673		Delst1_374495	Elsamp1_203157	Erebi1_267938				Linrh1_294801		Micmi1_301570	Myrdu1_221962		Patat1_927268	Phy27169_305293	Polci1_319408	Psehy1_496436	Rhili1_60083			Sepmu1_146545	Totfu1_611422	Tribi1_385341		Venin1_18201	Artbe1_4438	Aspnid1_883	Blade1_192092		Capcor1_8017	Claba1_135614	Cocim1_9851	Cypeu1_114778	EndpusZ1_2090		Exoaq1_4969	Fonmo1_2922	Hisca1_3225	Micca1_1366	Neofi1_1112	Paevar1_516102		Parbra1_6718		PenchWisc1_1_148869
OG0003659	Altal1_302902	Aulhe2_368222	Aurpu_var_mel1_43825	Cenge3_667885	Conap1_96920	Delco1_9352	Delst1_289563	Elsamp1_253857	Erebi1_462316	Glost2_388491	Hyspu1_1_121606	Leppa1_356403	Linrh1_385290	Lopmy1_524050	Micmi1_442575	Myrdu1_281849	Mytre1_462639	Patat1_932770	Phy27169_410734	Polci1_315733	Psehy1_212844	Rhili1_57185	Rhyru1_1_116480	Sacpr1_69658	Sepmu1_146399	Totfu1_685741	Tribi1_518687	Tryvi1_564513	Venin1_16865	Artbe1_3775	Aspnid1_1135	Blade1_184718	Byssp1_3822	Capcor1_1997	Claba1_131578	Cocim1_3210	Cypeu1_114639		Eurhe1_414723	Exoaq1_5193	Fonmo1_11284	Hisca1_4464	Micca1_587	Neofi1_9202	Paevar1_461647	Paevar_HGY_1_247317	Parbra1_2135	Pench1_4130	PenchWisc1_1_149550
OG0003668	Altal1_1056537	Aulhe2_389135	Aurpu_var_mel1_72074	Cenge3_585697	Conap1_99521	Delco1_440867	Delst1_372942	Elsamp1_204187	Erebi1_458445	Glost2_386804	Hyspu1_1_118197	Leppa1_428657	Linrh1_386505	Lopmy1_548632	Micmi1_435576	Myrdu1_229455	Mytre1_444854	Patat1_1061753	Phy27169_295699	Polci1_283940	Psehy1_432915	Rhili1_35962	Rhyru1_1_113175	Sacpr1_69130	Sepmu1_41711	Totfu1_619039	Tribi1_548784	Tryvi1_581245	Venin1_22157	Artbe1_42	Aspnid1_7954	Blade1_191669	Byssp1_124	Capcor1_4638	Claba1_131522	Cocim1_3441	Cypeu1_115103	EndpusZ1_1947	Eurhe1_97989	Exoaq1_4507	Fonmo1_8184	Hisca1_4173	Micca1_7178	Neofi1_7169	Paevar1_454553	Paevar_HGY_1_244993	Parbra1_4229	Pench1_65007	PenchWisc1_1_146631
OG0003719	Altal1_1044800	Aulhe2_324447	Aurpu_var_mel1_88281	Cenge3_639133	Conap1_93118	Delco1_453647	Delst1_298907	Elsamp1_257026	Erebi1_453446	Glost2_352934	Hyspu1_1_120660	Leppa1_384458	Linrh1_339343	Lopmy1_528345	Micmi1_437791	Myrdu1_321537	Mytre1_464291	Patat1_1004649	Phy27169_358341	Polci1_303370	Psehy1_540974	Rhili1_72372		Sacpr1_69307	Sepmu1_151488	Totfu1_682156	Tribi1_559788	Tryvi1_562801	Venin1_20019		Aspnid1_3314	Blade1_189219	Byssp1_668	Capcor1_3269	Claba1_133301	Cocim1_2151	Cypeu1_114076		Eurhe1_413943	Exoaq1_3415	Fonmo1_11937	Hisca1_1030	Micca1_3678	Neofi1_7376	Paevar1_471217	Paevar_HGY_1_255736	Parbra1_6947	Pench1_81682	PenchWisc1_1_148104
OG0003728	Altal1_1093006	Aulhe2_327947	Aurpu_var_mel1_37898	Cenge3_686582	Conap1_96263	Delco1_444745	Delst1_373557	Elsamp1_295399	Erebi1_478697	Glost2_292206		Leppa1_68643	Linrh1_354582	Lopmy1_551541	Micmi1_450708	Myrdu1_290753	Mytre1_468278	Patat1_1005979	Phy27169_402764	Polci1_336279	Psehy1_323395	Rhili1_70842		Sacpr1_46634	Sepmu1_148651	Totfu1_632262	Tribi1_532326	Tryvi1_470534	Venin1_17577		Aspnid1_3857	Blade1_183243	Byssp1_1729	Capcor1_5019	Claba1_128330	Cocim1_7127	Cypeu1_115198	EndpusZ1_1669	Eurhe1_410641	Exoaq1_4245	Fonmo1_7268	Hisca1_5128	Micca1_4330	Neofi1_8057	Paevar1_402864	Paevar_HGY_1_196406	Parbra1_1352	Pench1_25631	PenchWisc1_1_138340
OG0003732	Altal1_991466	Aulhe2_321291	Aurpu_var_mel1_47762	Cenge3_673862	Conap1_93836	Delco1_465882		Elsamp1_22548	Erebi1_517760	Glost2_432871		Leppa1_322152	Linrh1_364845	Lopmy1_496742	Micmi1_480240	Myrdu1_277151	Mytre1_454184	Patat1_958370	Phy27169_328999	Polci1_265547	Psehy1_473280	Rhili1_53814		Sacpr1_37491	Sepmu1_79174	Totfu1_697620	Tribi1_474872	Tryvi1_475642	Venin1_24629	Artbe1_6810	Aspnid1_2094	Blade1_190564		Capcor1_4419	Claba1_138255	Cocim1_6824	Cypeu1_119469		Eurhe1_413239	Exoaq1_9347	Fonmo1_123	Hisca1_8047	Micca1_3595	Neofi1_3423	Paevar1_462232	Paevar_HGY_1_254046	Parbra1_2085	Pench1_81092	PenchWisc1_1_141631, PenchWisc1_1_141632
OG0003733	Altal1_993399	Aulhe2_329450	Aurpu_var_mel1_15331	Cenge3_660755	Conap1_101649	Delco1_477945	Delst1_92836	Elsamp1_217493	Erebi1_456747	Glost2_389650	Hyspu1_1_119254, Hyspu1_1_120355	Leppa1_381328	Linrh1_360731	Lopmy1_530403	Micmi1_475680	Myrdu1_246726	Mytre1_509042	Patat1_930105	Phy27169_347986	Polci1_225772	Psehy1_474744	Rhili1_36520	Rhyru1_1_118282	Sacpr1_15706	Sepmu1_9427	Totfu1_631518	Tribi1_512171	Tryvi1_507201	Venin1_18840	Artbe1_3480, Artbe1_3481	Aspnid1_819	Blade1_192168	Byssp1_6107	Capcor1_1621	Claba1_135067	Cocim1_9732	Cypeu1_116948	EndpusZ1_547	Eurhe1_512960	Exoaq1_6121	Fonmo1_3256	Hisca1_6965	Micca1_1328	Neofi1_1070	Paevar1_134758	Paevar_HGY_1_309626	Parbra1_6099	Pench1_34217	PenchWisc1_1_148949
OG0003742	Altal1_1057734	Aulhe2_387280	Aurpu_var_mel1_80135	Cenge3_602494	Conap1_95340	Delco1_371721	Delst1_348904	Elsamp1_267805	Erebi1_460268	Glost2_328638	Hyspu1_1_116462	Leppa1_295383	Linrh1_275873	Lopmy1_522440	Micmi1_429779	Myrdu1_292054	Mytre1_459083	Patat1_1004272	Phy27169_286541	Polci1_279461	Psehy1_243553	Rhili1_67423	Rhyru1_1_118168	Sacpr1_5593	Sepmu1_72990	Totfu1_650269	Tribi1_494916	Tryvi1_574184	Venin1_17982, Venin1_24757	Artbe1_1289	Aspnid1_2582	Blade1_188631	Byssp1_3789	Capcor1_6078, Capcor1_757	Claba1_128903	Cocim1_2289	Cypeu1_118231	EndpusZ1_8424	Eurhe1_415150	Exoaq1_1708	Fonmo1_227	Hisca1_8086	Micca1_1137	Neofi1_468	Paevar1_65985	Paevar_HGY_1_239915	Parbra1_3062	Pench1_8918	PenchWisc1_1_147470
OG0003753	Altal1_926371	Aulhe2_391220	Aurpu_var_mel1_60432	Cenge3_706930	Conap1_94786	Delco1_442567	Delst1_379301	Elsamp1_251519	Erebi1_458346	Glost2_388087	Hyspu1_1_122062	Leppa1_386237	Linrh1_406537	Lopmy1_456471	Micmi1_99567	Myrdu1_292763	Mytre1_463575	Patat1_932742	Phy27169_411118	Polci1_230729	Psehy1_473089	Rhili1_41979	Rhyru1_1_116549	Sacpr1_62901	Sepmu1_145546	Totfu1_648486	Tribi1_16929	Tryvi1_65226	Venin1_20361	Artbe1_4042	Aspnid1_7676	Blade1_190932	Byssp1_8649	Capcor1_548	Claba1_130553	Cocim1_1423	Cypeu1_117279	EndpusZ1_2480	Eurhe1_407832	Exoaq1_9108	Fonmo1_5701	Hisca1_1773	Micca1_6617	Neofi1_656	Paevar1_475983		Parbra1_3131	Pench1_28143	PenchWisc1_1_147901
OG0003768	Altal1_1015395	Aulhe2_168366	Aurpu_var_mel1_39192	Cenge3_667121	Conap1_94588	Delco1_139371	Delst1_379726	Elsamp1_229107	Erebi1_514242	Glost2_258626	Hyspu1_1_114493	Leppa1_360239	Linrh1_347502	Lopmy1_525361	Micmi1_474766	Myrdu1_38597	Mytre1_426197	Patat1_996342	Phy27169_295598	Polci1_288643	Psehy1_534707	Rhili1_54488	Rhyru1_1_119734	Sacpr1_44366	Sepmu1_43458	Totfu1_682094	Tribi1_581869	Tryvi1_524446	Venin1_20125	Artbe1_1725	Aspnid1_3929	Blade1_183271	Byssp1_8698	Capcor1_586	Claba1_136468	Cocim1_7153	Cypeu1_115489	EndpusZ1_1533	Eurhe1_409924	Exoaq1_8300	Fonmo1_10268	Hisca1_5153	Micca1_4302	Neofi1_7875	Paevar1_414054		Parbra1_1376	Pench1_83269	PenchWisc1_1_144667
OG0003774	Altal1_132933	Aulhe2_361068	Aurpu_var_mel1_71448	Cenge3_545060	Conap1_97126	Delco1_481198	Delst1_221608	Elsamp1_248037	Erebi1_434380	Glost2_431443	Hyspu1_1_113973	Leppa1_292558		Lopmy1_437211	Micmi1_455460	Myrdu1_290466	Mytre1_577516	Patat1_1000687	Phy27169_358663	Polci1_305012	Psehy1_502444	Rhili1_79737		Sacpr1_66254	Sepmu1_15723	Totfu1_633894	Tribi1_504173	Tryvi1_529085	Venin1_19921	Artbe1_127	Aspnid1_8032	Blade1_191371	Byssp1_3870	Capcor1_9019	Claba1_127702	Cocim1_3409	Cypeu1_114881	EndpusZ1_8028	Eurhe1_460161	Exoaq1_5470	Fonmo1_443	Hisca1_2840	Micca1_7094	Neofi1_1608	Paevar1_98791	Paevar_HGY_1_36816	Parbra1_3732	Pench1_34803	PenchWisc1_1_137759
OG0003791	Altal1_1022398	Aulhe2_392271	Aurpu_var_mel1_84614	Cenge3_671822	Conap1_101541	Delco1_446855	Delst1_356145	Elsamp1_235323	Erebi1_451373	Glost2_335279	Hyspu1_1_112552	Leppa1_386314	Linrh1_332523		Micmi1_137104	Myrdu1_310242	Mytre1_571255	Patat1_990627	Phy27169_347702	Polci1_320335	Psehy1_484495	Rhili1_65336	Rhyru1_1_114519	Sacpr1_67177	Sepmu1_151964	Totfu1_672220	Tribi1_512024	Tryvi1_527137	Venin1_17525	Artbe1_755	Aspnid1_905	Blade1_192126	Byssp1_968	Capcor1_7072	Claba1_137288	Cocim1_1931	Cypeu1_118632	EndpusZ1_498	Eurhe1_414344	Exoaq1_11311	Fonmo1_10764	Hisca1_8867	Micca1_246	Neofi1_1136	Paevar1_129718	Paevar_HGY_1_47597	Parbra1_6891	Pench1_31012	PenchWisc1_1_143259
OG0003793	Altal1_1011097	Aulhe2_415230	Aurpu_var_mel1_81680	Cenge3_654722	Conap1_99666	Delco1_377660	Delst1_376856	Elsamp1_248305	Erebi1_504830	Glost2_375539	Hyspu1_1_117605	Leppa1_319234	Linrh1_290952	Lopmy1_528087	Micmi1_427906	Myrdu1_321986	Mytre1_411221	Patat1_1010161	Phy27169_387024	Polci1_242986	Psehy1_540613	Rhili1_47540	Rhyru1_1_114036	Sacpr1_71616	Sepmu1_40005	Totfu1_660871	Tribi1_553405	Tryvi1_531034	Venin1_15262	Artbe1_505	Aspnid1_2086	Blade1_192620, Blade1_192621	Byssp1_6495	Capcor1_3507	Claba1_131892	Cocim1_6430	Cypeu1_120526	EndpusZ1_1358	Eurhe1_413200	Exoaq1_2546	Fonmo1_2705	Hisca1_5865	Micca1_6042	Neofi1_3455	Paevar1_491506	Paevar_HGY_1_317603	Parbra1_1835	Pench1_79879	PenchWisc1_1_141576
OG0003823	Altal1_1012462	Aulhe2_159295	Aurpu_var_mel1_41699	Cenge3_646979	Conap1_95836	Delco1_165005	Delst1_377593	Elsamp1_210924	Erebi1_455856	Glost2_140425	Hyspu1_1_116812	Leppa1_468206	Linrh1_421204	Lopmy1_249365	Micmi1_442759	Myrdu1_293498	Mytre1_229417	Patat1_994591	Phy27169_308756	Polci1_281970	Psehy1_536178	Rhili1_77645	Rhyru1_1_118551	Sacpr1_47812	Sepmu1_150464	Totfu1_108695	Tribi1_97814	Tryvi1_514310	Venin1_22046	Artbe1_2996	Aspnid1_3076	Blade1_189615	Byssp1_2071	Capcor1_8151	Claba1_139219	Cocim1_5685	Cypeu1_112583	EndpusZ1_7654	Eurhe1_416444	Exoaq1_12380	Fonmo1_5238	Hisca1_2981	Micca1_4951	Neofi1_5202	Paevar1_510762	Paevar_HGY_1_318187	Parbra1_2889	Pench1_23449	PenchWisc1_1_139433
OG0003849	Altal1_936778	Aulhe2_395090	Aurpu_var_mel1_87328	Cenge3_560312	Conap1_93451	Delco1_464742	Delst1_423011	Elsamp1_316533	Erebi1_427337	Glost2_295918	Hyspu1_1_122926	Leppa1_298237	Linrh1_339823	Lopmy1_511947	Micmi1_422240	Myrdu1_321317	Mytre1_53296	Patat1_1004707	Phy27169_406032	Polci1_323026	Psehy1_513917	Rhili1_52891	Rhyru1_1_112389	Sacpr1_52446	Sepmu1_151521	Totfu1_650721	Tribi1_539912	Tryvi1_492451	Venin1_25663	Artbe1_6471	Aspnid1_3439	Blade1_183964	Byssp1_6812	Capcor1_3340	Claba1_133011	Cocim1_2640	Cypeu1_113748	EndpusZ1_6402	Eurhe1_414862	Exoaq1_2409	Fonmo1_11693		Micca1_8100	Neofi1_8223	Paevar1_307628	Paevar_HGY_1_113764	Parbra1_4951	Pench1_2192	PenchWisc1_1_145093
OG0003854	Altal1_1032279	Aulhe2_442234	Aurpu_var_mel1_66608	Cenge3_683796	Conap1_99727, Conap1_99728	Delco1_469869	Delst1_395017	Elsamp1_280638	Erebi1_286995	Glost2_170412	Hyspu1_1_114363	Leppa1_424866		Lopmy1_80698	Micmi1_4288	Myrdu1_295471	Mytre1_558431	Patat1_991049	Phy27169_195569	Polci1_305794	Psehy1_501272	Rhili1_58373	Rhyru1_1_116469	Sacpr1_52861	Sepmu1_131977	Totfu1_289845	Tribi1_521836	Tryvi1_339112	Venin1_22535	Artbe1_861	Aspnid1_7639	Blade1_188567, Blade1_188568, Blade1_188569, Blade1_188570	Byssp1_6024	Capcor1_3534	Claba1_131676	Cocim1_8051	Cypeu1_120629		Eurhe1_379946	Exoaq1_2605	Fonmo1_6580	Hisca1_8408	Micca1_1085	Neofi1_433	Paevar1_446707	Paevar_HGY_1_290819	Parbra1_3022		PenchWisc1_1_147511
OG0003862	Altal1_1095981	Aulhe2_443100	Aurpu_var_mel1_65612	Cenge3_646006	Conap1_93872	Delco1_376260	Delst1_372559	Elsamp1_259584	Erebi1_459555		Hyspu1_1_121779	Leppa1_349157	Linrh1_364780		Micmi1_415935	Myrdu1_292753	Mytre1_404794	Patat1_995992	Phy27169_430408	Polci1_283129	Psehy1_205822	Rhili1_73279	Rhyru1_1_114701	Sacpr1_63721	Sepmu1_138740	Totfu1_688017	Tribi1_542327	Tryvi1_505110	Venin1_24813	Artbe1_3433	Aspnid1_5685	Blade1_185586	Byssp1_2084	Capcor1_7361	Claba1_139573	Cocim1_4229	Cypeu1_112714	EndpusZ1_871	Eurhe1_380232	Exoaq1_12519	Fonmo1_1821		Micca1_1265	Neofi1_2663	Paevar1_123260	Paevar_HGY_1_318252	Parbra1_4366	Pench1_74445	PenchWisc1_1_140021
OG0003863	Altal1_942195, Altal1_968073	Aulhe2_349458	Aurpu_var_mel1_36197	Cenge3_639040	Conap1_99059	Delco1_99179	Delst1_163916	Elsamp1_264305	Erebi1_517158	Glost2_280057, Glost2_414574		Leppa1_423380	Linrh1_176873	Lopmy1_62240	Micmi1_419732	Myrdu1_290009	Mytre1_445656	Patat1_1033588	Phy27169_291675	Polci1_275786	Psehy1_76461	Rhili1_75148	Rhyru1_1_117090	Sacpr1_16992, Sacpr1_60920		Totfu1_578633, Totfu1_653425	Tribi1_543173		Venin1_23302	Artbe1_1340		Blade1_192494			Claba1_137784	Cocim1_6574	Cypeu1_112663, Cypeu1_120143			Exoaq1_12402		Hisca1_5993	Micca1_5927	Neofi1_3544			Parbra1_1944	Pench1_86564	PenchWisc1_1_140658
OG0003883	Altal1_1022472	Aulhe2_339194	Aurpu_var_mel1_78788	Cenge3_260838	Conap1_101510	Delco1_375632	Delst1_375074	Elsamp1_217207	Erebi1_484028	Glost2_434720	Hyspu1_1_116038	Leppa1_308313	Linrh1_86039	Lopmy1_530504	Micmi1_132827	Myrdu1_78330	Mytre1_463336	Patat1_971099	Phy27169_407576	Polci1_303429	Psehy1_498889	Rhili1_74274	Rhyru1_1_118294	Sacpr1_67205	Sepmu1_128901	Totfu1_649510	Tribi1_531484	Tryvi1_455964	Venin1_20306	Artbe1_3406	Aspnid1_772	Blade1_182894, Blade1_182895, Blade1_182896		Capcor1_8794	Claba1_135284	Cocim1_9785, Cocim1_9786	Cypeu1_114429	EndpusZ1_462	Eurhe1_374894	Exoaq1_5858	Fonmo1_8947		Micca1_1238	Neofi1_1027	Paevar1_504015	Paevar_HGY_1_309500	Parbra1_2364	Pench1_4597	PenchWisc1_1_149022
OG0003884	Altal1_450488	Aulhe2_400410	Aurpu_var_mel1_86654	Cenge3_574431	Conap1_98634	Delco1_352497	Delst1_302461	Elsamp1_270862	Erebi1_396696	Glost2_299179	Hyspu1_1_122077	Leppa1_382892	Linrh1_405825	Lopmy1_525512	Micmi1_357563	Myrdu1_213341	Mytre1_503099	Patat1_1023859	Phy27169_345210	Polci1_282371	Psehy1_235013	Rhili1_48787	Rhyru1_1_118035		Sepmu1_145636	Totfu1_631367	Tribi1_545542	Tryvi1_59808	Venin1_18903	Artbe1_1795	Aspnid1_4783	Blade1_183329	Byssp1_8662	Capcor1_6198	Claba1_130505	Cocim1_7218	Cypeu1_119114	EndpusZ1_1649	Eurhe1_374760	Exoaq1_9618	Fonmo1_5744	Hisca1_5220	Micca1_4229	Neofi1_6274	Paevar1_162305		Parbra1_1433	Pench1_20647	PenchWisc1_1_143382
OG0003904	Altal1_1017806		Aurpu_var_mel1_50086	Cenge3_577753	Conap1_99753	Delco1_312506	Delst1_374892	Elsamp1_196101	Erebi1_457169	Glost2_353357	Hyspu1_1_114207	Leppa1_361667	Linrh1_385071	Lopmy1_528545	Micmi1_420560	Myrdu1_274862	Mytre1_461107	Patat1_901572	Phy27169_301307	Polci1_287371	Psehy1_476887	Rhili1_75347	Rhyru1_1_111841	Sacpr1_70251	Sepmu1_148307	Totfu1_656069	Tribi1_527393	Tryvi1_506615	Venin1_20939	Artbe1_4336	Aspnid1_8630	Blade1_182552	Byssp1_6162	Capcor1_816	Claba1_134587	Cocim1_800	Cypeu1_117427	EndpusZ1_5568	Eurhe1_401949	Exoaq1_74	Fonmo1_11882	Hisca1_4796	Micca1_8586	Neofi1_4765	Paevar1_448832	Paevar_HGY_1_246403	Parbra1_7444	Pench1_20088	PenchWisc1_1_144057
OG0003911	Altal1_958448	Aulhe2_398560	Aurpu_var_mel1_52764	Cenge3_689079	Conap1_101840	Delco1_404933	Delst1_360078	Elsamp1_28437	Erebi1_487867	Glost2_225504	Hyspu1_1_123104	Leppa1_296510	Linrh1_373248	Lopmy1_459066	Micmi1_421913	Myrdu1_293461	Mytre1_485115	Patat1_1000365	Phy27169_84651	Polci1_281144	Psehy1_513753	Rhili1_29083	Rhyru1_1_110158	Sacpr1_73530	Sepmu1_149826	Totfu1_5265	Tribi1_547358	Tryvi1_509073	Venin1_13347	Artbe1_7100	Aspnid1_1460	Blade1_186349	Byssp1_943	Capcor1_1673	Claba1_134895	Cocim1_3810	Cypeu1_112795	EndpusZ1_5765	Eurhe1_514959	Exoaq1_9180	Fonmo1_8021	Hisca1_385	Micca1_1877	Neofi1_1897	Paevar1_408553	Paevar_HGY_1_311731	Parbra1_4296	Pench1_67856	PenchWisc1_1_146302
OG0003915	Altal1_1025548	Aulhe2_339093	Aurpu_var_mel1_84615	Cenge3_671821	Conap1_101538	Delco1_438119	Delst1_400062	Elsamp1_107748	Erebi1_392827	Glost2_176203	Hyspu1_1_112555	Leppa1_308924	Linrh1_278699	Lopmy1_135407	Micmi1_109610	Myrdu1_11311	Mytre1_488399	Patat1_930627	Phy27169_294313	Polci1_320336	Psehy1_306722	Rhili1_55130		Sacpr1_45624	Sepmu1_166832	Totfu1_168627	Tribi1_531573	Tryvi1_502983	Venin1_21563	Artbe1_3368	Aspnid1_749	Blade1_189074	Byssp1_7241	Capcor1_7100	Claba1_129979	Cocim1_9710	Cypeu1_120329	EndpusZ1_1727	Eurhe1_409237	Exoaq1_11612	Fonmo1_3500	Hisca1_6880	Micca1_1197	Neofi1_1003	Paevar1_504080	Paevar_HGY_1_49717	Parbra1_2401	Pench1_73324	PenchWisc1_1_149050
OG0003961	Altal1_390491	Aulhe2_337988	Aurpu_var_mel1_81830	Cenge3_586115	Conap1_98659	Delco1_439763	Delst1_377562	Elsamp1_47508	Erebi1_473552	Glost2_388002	Hyspu1_1_116203	Leppa1_341623	Linrh1_374856	Lopmy1_502857	Micmi1_67736	Myrdu1_276817	Mytre1_437293	Patat1_994609	Phy27169_388464	Polci1_349869	Psehy1_508180	Rhili1_77746	Rhyru1_1_109817	Sacpr1_43849	Sepmu1_165031	Totfu1_689463	Tribi1_497001	Tryvi1_514238	Venin1_17028		Aspnid1_163	Blade1_185333	Byssp1_5307	Capcor1_5379	Claba1_138728	Cocim1_9228	Cypeu1_119304		Eurhe1_378013	Exoaq1_5017		Hisca1_123	Micca1_758	Neofi1_4290	Paevar1_450547	Paevar_HGY_1_311337	Parbra1_545	Pench1_3309	PenchWisc1_1_139741
OG0003971	Altal1_1067190	Aulhe2_424759	Aurpu_var_mel1_42746	Cenge3_664922	Conap1_97632	Delco1_176923	Delst1_346032	Elsamp1_206135	Erebi1_475808	Glost2_180927	Hyspu1_1_122308	Leppa1_384764	Linrh1_381436	Lopmy1_123335	Micmi1_422568	Myrdu1_291147	Mytre1_462051	Patat1_1010446	Phy27169_332159	Polci1_143359	Psehy1_503123	Rhili1_69526	Rhyru1_1_111977	Sacpr1_68477	Sepmu1_124207	Totfu1_651165	Tribi1_559199	Tryvi1_309797	Venin1_21352	Artbe1_251	Aspnid1_9949	Blade1_184404	Byssp1_3770	Capcor1_2195	Claba1_140266	Cocim1_448	Cypeu1_111092	EndpusZ1_7925	Eurhe1_398767	Exoaq1_6818	Fonmo1_4187		Micca1_5512	Neofi1_3113	Paevar1_504843	Paevar_HGY_1_308097	Parbra1_3558
OG0003975
OG0004002	Altal1_1057530	Aulhe2_298033	Aurpu_var_mel1_61649	Cenge3_642452	Conap1_97842	Delco1_448466	Delst1_132418	Elsamp1_177258	Erebi1_366659	Glost2_356006	Hyspu1_1_112442	Leppa1_124743	Linrh1_362362	Lopmy1_239261	Micmi1_180079	Myrdu1_292106	Mytre1_409770		Phy27169_405085	Polci1_288200	Psehy1_508107	Rhili1_55978	Rhyru1_1_117841	Sacpr1_48915	Sepmu1_151847	Totfu1_698146	Tribi1_530823	Tryvi1_533026	Venin1_20880, Venin1_21404		Aspnid1_2444	Blade1_181823	Byssp1_7008	Capcor1_3531	Claba1_131673	Cocim1_1195		EndpusZ1_3782	Eurhe1_381407	Exoaq1_2608		Hisca1_6530	Micca1_3332	Neofi1_10201	Paevar1_201103	Paevar_HGY_1_122520	Parbra1_6430	Pench1_37882	PenchWisc1_1_147352
OG0004006	Altal1_1020392	Aulhe2_381399	Aurpu_var_mel1_74533	Cenge3_651241	Conap1_97772	Delco1_373852, Delco1_73512	Delst1_351035	Elsamp1_266570	Erebi1_458604	Glost2_64416		Leppa1_297786	Linrh1_369425	Lopmy1_465031	Micmi1_450512	Myrdu1_277121	Mytre1_461288	Patat1_1013455	Phy27169_275535	Polci1_281722	Psehy1_503674	Rhili1_82295		Sacpr1_37847	Sepmu1_125049	Totfu1_582110	Tribi1_476750	Tryvi1_497424	Venin1_19462		Aspnid1_6298	Blade1_189148	Byssp1_6624	Capcor1_149		Cocim1_6794	Cypeu1_119004		Eurhe1_457644	Exoaq1_8769		Hisca1_3336	Micca1_2297	Neofi1_3393	Paevar1_443507	Paevar_HGY_1_35625	Parbra1_2052	Pench1_7481	PenchWisc1_1_141674
OG0004008	Altal1_489716	Aulhe2_379019	Aurpu_var_mel1_55106	Cenge3_709159	Conap1_98072	Delco1_1829	Delst1_370545	Elsamp1_42913	Erebi1_469026	Glost2_342326	Hyspu1_1_111462	Leppa1_344286	Linrh1_99499	Lopmy1_62974	Micmi1_440655	Myrdu1_311538	Mytre1_381482	Patat1_1003864	Phy27169_388055		Psehy1_500121	Rhili1_35915	Rhyru1_1_117528	Sacpr1_62293	Sepmu1_115438	Totfu1_721364	Tribi1_528769	Tryvi1_524936	Venin1_18614, Venin1_18615	Artbe1_1442	Aspnid1_680	Blade1_192705	Byssp1_7413	Capcor1_6651	Claba1_132197	Cocim1_6361	Cypeu1_117401	EndpusZ1_7033	Eurhe1_400182	Exoaq1_270	Fonmo1_9196	Hisca1_5798	Micca1_5816	Neofi1_1486	Paevar1_459047	Paevar_HGY_1_267490	Parbra1_6021	Pench1_76503	PenchWisc1_1_142863
OG0004017	Altal1_1017625	Aulhe2_424397	Aurpu_var_mel1_58600	Cenge3_565789	Conap1_96761	Delco1_338884	Delst1_363936	Elsamp1_281715	Erebi1_398179	Glost2_353507	Hyspu1_1_115139	Leppa1_384357	Linrh1_350896	Lopmy1_531626	Micmi1_451625	Myrdu1_293559	Mytre1_466514	Patat1_997351	Phy27169_406998	Polci1_284386	Psehy1_506581	Rhili1_75729	Rhyru1_1_113063	Sacpr1_60806	Sepmu1_150894	Totfu1_700903	Tribi1_553687	Tryvi1_530436	Venin1_24367	Artbe1_5761	Aspnid1_3143	Blade1_184997	Byssp1_8539	Capcor1_4103	Claba1_129456	Cocim1_4974	Cypeu1_120449	EndpusZ1_8123	Eurhe1_381100	Exoaq1_7223		Hisca1_2323	Micca1_2674	Neofi1_5178	Paevar1_222490	Paevar_HGY_1_285045	Parbra1_3935		PenchWisc1_1_139348
OG0004021																														Artbe1_1522	Aspnid1_10324	Blade1_185113, Blade1_185114	Byssp1_2639	Capcor1_150	Claba1_136818	Cocim1_1284	Cypeu1_120495	EndpusZ1_7566	Eurhe1_174582	Exoaq1_8765	Fonmo1_8794	Hisca1_1628	Micca1_6507	Neofi1_569	Paevar1_294320	Paevar_HGY_1_101106	Parbra1_3249	Pench1_28333	PenchWisc1_1_147676
OG0004053	Altal1_27683	Aulhe2_339059	Aurpu_var_mel1_71183	Cenge3_645576	Conap1_99519	Delco1_415219	Delst1_402237	Elsamp1_269529	Erebi1_484911	Glost2_388898	Hyspu1_1_122734	Leppa1_335540	Linrh1_322876	Lopmy1_482646	Micmi1_420545	Myrdu1_270000	Mytre1_427023	Patat1_979132	Phy27169_295660	Polci1_346092	Psehy1_447683	Rhili1_37034	Rhyru1_1_111088	Sacpr1_49907	Sepmu1_84109	Totfu1_596398	Tribi1_509696	Tryvi1_499490	Venin1_22162	Artbe1_2755	Aspnid1_4109	Blade1_187028	Byssp1_5873	Capcor1_4411	Claba1_128391	Cocim1_2044	Cypeu1_115336	EndpusZ1_1721	Eurhe1_451478	Exoaq1_4257	Fonmo1_7223	Hisca1_8758	Micca1_4559	Neofi1_7552	Paevar1_460322	Paevar_HGY_1_256976	Parbra1_6773	Pench1_3828	PenchWisc1_1_139171
OG0004068	Altal1_1059460	Aulhe2_377164	Aurpu_var_mel1_70252	Cenge3_655898	Conap1_94124	Delco1_441091	Delst1_380251	Elsamp1_291047	Erebi1_507658		Hyspu1_1_113459	Leppa1_424347	Linrh1_386879	Lopmy1_526144	Micmi1_451530	Myrdu1_277990	Mytre1_469588		Phy27169_287529	Polci1_320558	Psehy1_479216	Rhili1_68509		Sacpr1_34509	Sepmu1_149996	Totfu1_577573	Tribi1_473144		Venin1_22610		Aspnid1_1692	Blade1_186119	Byssp1_2463	Capcor1_2485	Claba1_139876	Cocim1_3955	Cypeu1_121784	EndpusZ1_3498	Eurhe1_411512	Exoaq1_6604		Hisca1_552	Micca1_1923	Neofi1_1762	Paevar1_441812	Paevar_HGY_1_288570	Parbra1_1724	Pench1_834	PenchWisc1_1_144932
OG0004082	Altal1_1024259, Altal1_135867		Aurpu_var_mel1_50607		Conap1_100165	Delco1_210051	Delst1_271632	Elsamp1_166501		Glost2_166635	Hyspu1_1_112339	Leppa1_377596		Lopmy1_426399, Lopmy1_530753		Myrdu1_282706	Mytre1_348013, Mytre1_468809		Phy27169_20239	Polci1_214039			Rhyru1_1_117538	Sacpr1_61575	Sepmu1_39374			Tryvi1_453859	Venin1_23009		Aspnid1_7771		Byssp1_1668	Capcor1_1792	Claba1_127958		Cypeu1_119681		Eurhe1_531011	Exoaq1_6211	Fonmo1_7059			Neofi1_7296	Paevar1_452475	Paevar_HGY_1_258891
OG0004097	Altal1_976302	Aulhe2_395630	Aurpu_var_mel1_47734	Cenge3_694821	Conap1_95153	Delco1_436472	Delst1_344986	Elsamp1_320573	Erebi1_479415	Glost2_340019	Hyspu1_1_111849	Leppa1_348184	Linrh1_351822	Lopmy1_523897	Micmi1_481864	Myrdu1_289182	Mytre1_386961	Patat1_17874	Phy27169_365502	Polci1_290803	Psehy1_477269	Rhili1_39625	Rhyru1_1_116144	Sacpr1_17976	Sepmu1_151116	Totfu1_693024	Tribi1_552994	Tryvi1_563291	Venin1_22466	Artbe1_2210	Aspnid1_721	Blade1_188119	Byssp1_1981	Capcor1_1314	Claba1_137984	Cocim1_8510	Cypeu1_116570	EndpusZ1_1379	Eurhe1_412748	Exoaq1_1117, Exoaq1_8690	Fonmo1_9784	Hisca1_5454	Micca1_6318	Neofi1_963		Paevar_HGY_1_315740	Parbra1_5681	Pench1_72254	PenchWisc1_1_149102
OG0004105	Altal1_1023614	Aulhe2_394763	Aurpu_var_mel1_79812	Cenge3_537368	Conap1_96216	Delco1_443755	Delst1_402963	Elsamp1_196487	Erebi1_460175	Glost2_296160	Hyspu1_1_118674	Leppa1_405112	Linrh1_292107	Lopmy1_466717	Micmi1_451117	Myrdu1_290768	Mytre1_392976	Patat1_925213	Phy27169_402547	Polci1_289460	Psehy1_499376	Rhili1_70752	Rhyru1_1_115492	Sacpr1_48155	Sepmu1_125256	Totfu1_587277	Tribi1_513786	Tryvi1_529840	Venin1_19251		Aspnid1_479	Blade1_185957	Byssp1_3206	Capcor1_8008		Cocim1_4094	Cypeu1_114604	EndpusZ1_6757	Eurhe1_408746	Exoaq1_5234	Fonmo1_1163	Hisca1_689	Micca1_6850	Neofi1_6992	Paevar1_508343			Pench1_982	PenchWisc1_1_146533
OG0004107	Altal1_567350	Aulhe2_393618	Aurpu_var_mel1_19167	Cenge3_683143	Conap1_101849	Delco1_338421	Delst1_359771	Elsamp1_29750	Erebi1_414576	Glost2_317073	Hyspu1_1_112648	Leppa1_293917	Linrh1_65877	Lopmy1_458677	Micmi1_451367	Myrdu1_267941	Mytre1_455988	Patat1_1014030	Phy27169_360755	Polci1_281180	Psehy1_479190	Rhili1_43907	Rhyru1_1_117398	Sacpr1_7407	Sepmu1_149732	Totfu1_577572	Tribi1_554512	Tryvi1_504786	Venin1_15476	Artbe1_7154	Aspnid1_1674	Blade1_186140	Byssp1_7580	Capcor1_2427	Claba1_140102	Cocim1_3935	Cypeu1_121595		Eurhe1_427819	Exoaq1_12809	Fonmo1_4320	Hisca1_541	Micca1_1939	Neofi1_1776	Paevar1_503722	Paevar_HGY_1_312609	Parbra1_1737	Pench1_21077	PenchWisc1_1_146392
OG0004116	Altal1_938267	Aulhe2_321194	Aurpu_var_mel1_47965	Cenge3_673864	Conap1_93840	Delco1_494369	Delst1_379268	Elsamp1_259550	Erebi1_406014	Glost2_298112	Hyspu1_1_112394	Leppa1_290935	Linrh1_372744	Lopmy1_472748	Micmi1_414636	Myrdu1_277376	Mytre1_400799	Patat1_1018120	Phy27169_348298	Polci1_283466	Psehy1_207434	Rhili1_24948	Rhyru1_1_115517	Sacpr1_36721	Sepmu1_146979	Totfu1_250400	Tribi1_353564	Tryvi1_475648	Venin1_15796	Artbe1_2622	Aspnid1_4756	Blade1_183202	Byssp1_6345	Capcor1_7342	Claba1_139705	Cocim1_7060	Cypeu1_112542		Eurhe1_374722	Exoaq1_8908		Hisca1_5092	Micca1_4387	Neofi1_6238	Paevar1_278375	Paevar_HGY_1_184620	Parbra1_1316	Pench1_25081	PenchWisc1_1_137700
OG0004127	Altal1_1042270	Aulhe2_456911	Aurpu_var_mel1_82807	Cenge3_691512	Conap1_101522	Delco1_373710	Delst1_350571	Elsamp1_295744	Erebi1_475970	Glost2_306862, Glost2_357924	Hyspu1_1_115985	Leppa1_350468	Linrh1_93081	Lopmy1_565884	Micmi1_430146	Myrdu1_277933	Mytre1_346695	Patat1_911466	Phy27169_407587	Polci1_231270	Psehy1_536925	Rhili1_54664	Rhyru1_1_116884	Sacpr1_67232	Sepmu1_152048	Totfu1_695950	Tribi1_69232	Tryvi1_566593	Venin1_13891	Artbe1_1317	Aspnid1_10135	Blade1_189022	Byssp1_7262	Capcor1_8196	Claba1_129951	Cocim1_9673	Cypeu1_111400	EndpusZ1_8538	Eurhe1_407413	Exoaq1_11350	Fonmo1_3473	Hisca1_6853	Micca1_1165	Neofi1_9601	Paevar1_136340	Paevar_HGY_1_50007	Parbra1_6069	Pench1_78509	PenchWisc1_1_140532
OG0004129	Altal1_1023622	Aulhe2_142801	Aurpu_var_mel1_57008	Cenge3_660146	Conap1_96145	Delco1_444698	Delst1_365517	Elsamp1_254696	Erebi1_460089	Glost2_357209	Hyspu1_1_119745	Leppa1_381526	Linrh1_365586	Lopmy1_383584	Micmi1_417857	Myrdu1_278999	Mytre1_68330	Patat1_914113	Phy27169_432623	Polci1_282067	Psehy1_489825	Rhili1_72911	Rhyru1_1_112024	Sacpr1_64700	Sepmu1_149089	Totfu1_738068	Tribi1_580622	Tryvi1_19091	Venin1_19760	Artbe1_5699	Aspnid1_2414	Blade1_181901, Blade1_181902	Byssp1_276	Capcor1_3676	Claba1_131331	Cocim1_1128	Cypeu1_119820	EndpusZ1_151	Eurhe1_381354	Exoaq1_951	Fonmo1_8568	Hisca1_6594	Micca1_3433	Neofi1_10164	Paevar1_478261	Paevar_HGY_1_263128	Parbra1_6488	Pench1_28398	PenchWisc1_1_147601
OG0004150		Aulhe2_449984	Aurpu_var_mel1_59606	Cenge3_625697	Conap1_100519	Delco1_388890	Delst1_412522	Elsamp1_266647	Erebi1_472504	Glost2_309988	Hyspu1_1_120967	Leppa1_441693	Linrh1_361598	Lopmy1_528750	Micmi1_420170	Myrdu1_266939	Mytre1_413104	Patat1_928191	Phy27169_58070	Polci1_240474	Psehy1_514522	Rhili1_70062	Rhyru1_1_109575		Sepmu1_150592	Totfu1_693649	Tribi1_548705	Tryvi1_565524	Venin1_24295	Artbe1_4114	Aspnid1_10295	Blade1_185070	Byssp1_2683	Capcor1_8422	Claba1_138446	Cocim1_1333	Cypeu1_112446	EndpusZ1_5855	Eurhe1_380275	Exoaq1_12307	Fonmo1_915	Hisca1_1664	Micca1_6544	Neofi1_595			Parbra1_3207	Pench1_81391	PenchWisc1_1_147780
OG0004156	Altal1_1029097	Aulhe2_334711	Aurpu_var_mel1_43713	Cenge3_554783	Conap1_93481	Delco1_374605	Delst1_350713	Elsamp1_26878	Erebi1_127042, Erebi1_388850	Glost2_397964	Hyspu1_1_122638	Leppa1_419066	Linrh1_288654	Lopmy1_521906	Micmi1_273953	Myrdu1_124346	Mytre1_574731	Patat1_1046889	Phy27169_25996	Polci1_154006	Psehy1_500594	Rhili1_72704	Rhyru1_1_112899	Sacpr1_30827	Sepmu1_145890	Totfu1_158394	Tribi1_287924	Tryvi1_520575	Venin1_21012	Artbe1_921	Aspnid1_8266	Blade1_183665, Blade1_183666, Blade1_183667, Blade1_183668, Blade1_183670	Byssp1_8568	Capcor1_6417	Claba1_132455	Cocim1_9358	Cypeu1_120726	EndpusZ1_6405	Eurhe1_239000	Exoaq1_10068, Exoaq1_10069	Fonmo1_3296	Hisca1_3068	Micca1_1026	Neofi1_3928	Paevar1_317823	Paevar_HGY_1_235433	Parbra1_683	Pench1_2794	PenchWisc1_1_140283
OG0004158	Altal1_990713	Aulhe2_398174	Aurpu_var_mel1_38905	Cenge3_644515	Conap1_97087	Delco1_376651	Delst1_357469	Elsamp1_191909	Erebi1_415538	Glost2_280354	Hyspu1_1_114014	Leppa1_343060	Linrh1_345296	Lopmy1_530948	Micmi1_425155	Myrdu1_277758	Mytre1_487740	Patat1_1000973	Phy27169_303379	Polci1_250421	Psehy1_478100	Rhili1_44989	Rhyru1_1_121149	Sacpr1_43120	Sepmu1_66709	Totfu1_670574	Tribi1_212686	Tryvi1_557268	Venin1_22016	Artbe1_7427	Aspnid1_7971	Blade1_191234	Byssp1_432	Capcor1_7978	Claba1_135851	Cocim1_3350	Cypeu1_114376	EndpusZ1_1955	Eurhe1_458475	Exoaq1_4587	Fonmo1_10404	Hisca1_2684	Micca1_7058	Neofi1_1546	Paevar1_513284	Paevar_HGY_1_312055	Parbra1_3675	Pench1_31152	PenchWisc1_1_146604
OG0004162	Altal1_1092240	Aulhe2_397354	Aurpu_var_mel1_49114	Cenge3_697219	Conap1_96630	Delco1_383495	Delst1_403086	Elsamp1_242781	Erebi1_315282	Glost2_393081	Hyspu1_1_114962	Leppa1_379877	Linrh1_257346	Lopmy1_471832	Micmi1_420805	Myrdu1_291930	Mytre1_466481	Patat1_999256	Phy27169_359297	Polci1_319665	Psehy1_27094	Rhili1_19857	Rhyru1_1_120510	Sacpr1_31253	Sepmu1_125384	Totfu1_647185	Tribi1_545407	Tryvi1_465035	Venin1_14739	Artbe1_2258	Aspnid1_4805	Blade1_182239	Byssp1_1436	Capcor1_3018	Claba1_133436	Cocim1_5396	Cypeu1_113562	EndpusZ1_7604	Eurhe1_374781	Exoaq1_2271	Fonmo1_5047	Hisca1_8522	Micca1_2359	Neofi1_6297	Paevar1_409540	Paevar_HGY_1_193475	Parbra1_4774	Pench1_65206	PenchWisc1_1_143356
OG0004175	Altal1_997148	Aulhe2_456518	Aurpu_var_mel1_18466	Cenge3_675988	Conap1_93976	Delco1_167085	Delst1_8226	Elsamp1_210165	Erebi1_511427	Glost2_220748	Hyspu1_1_120437	Leppa1_441163	Linrh1_307638	Lopmy1_539578	Micmi1_460061	Myrdu1_291952	Mytre1_572666	Patat1_999839	Phy27169_355075	Polci1_336881	Psehy1_499215	Rhili1_35183	Rhyru1_1_112021	Sacpr1_5109	Sepmu1_156400	Totfu1_651855	Tribi1_528557	Tryvi1_524044	Venin1_19328	Artbe1_1020	Aspnid1_2189	Blade1_190735, Blade1_190736	Byssp1_7701	Capcor1_4982	Claba1_128381	Cocim1_1773	Cypeu1_115661	EndpusZ1_8592	Eurhe1_62373	Exoaq1_2017	Fonmo1_7233	Hisca1_7933	Micca1_8819	Neofi1_9738	Paevar1_125904	Paevar_HGY_1_264404	Parbra1_5289	Pench1_82245	PenchWisc1_1_147986
OG0004182	Altal1_1043569	Aulhe2_424693	Aurpu_var_mel1_41432	Cenge3_621952	Conap1_98686	Delco1_369357	Delst1_298072	Elsamp1_256040	Erebi1_395894	Glost2_432721	Hyspu1_1_116796	Leppa1_356803	Linrh1_310812	Lopmy1_557153	Micmi1_459373	Myrdu1_273284	Mytre1_410499	Patat1_994171	Phy27169_367820	Polci1_300488	Psehy1_483787	Rhili1_58194	Rhyru1_1_109801	Sacpr1_52223	Sepmu1_68467	Totfu1_585026	Tribi1_544030	Tryvi1_575355	Venin1_22299	Artbe1_6128	Aspnid1_5254	Blade1_189536	Byssp1_1298	Capcor1_4186	Claba1_129546	Cocim1_5146	Cypeu1_112202	EndpusZ1_7370		Exoaq1_8154	Fonmo1_10128	Hisca1_9005	Micca1_2890	Neofi1_9048			Parbra1_248	Pench1_26772	PenchWisc1_1_140406
OG0004207	Altal1_1065428	Aulhe2_308484	Aurpu_var_mel1_72700	Cenge3_647424	Conap1_95008	Delco1_427072	Delst1_369940	Elsamp1_186707	Erebi1_514023	Glost2_321782		Leppa1_427295	Linrh1_402483	Lopmy1_523469	Micmi1_428751	Myrdu1_137450	Mytre1_459869	Patat1_105005	Phy27169_305708	Polci1_281480	Psehy1_497880	Rhili1_77220		Sacpr1_17216	Sepmu1_157251	Totfu1_737193	Tribi1_523122	Tryvi1_503148	Venin1_16179	Artbe1_4576	Aspnid1_156	Blade1_183835		Capcor1_5091	Claba1_128846	Cocim1_9221	Cypeu1_119416	EndpusZ1_1056		Exoaq1_4949	Fonmo1_6408	Hisca1_113	Micca1_751	Neofi1_4297	Paevar1_450563	Paevar_HGY_1_244321	Parbra1_555
OG0004209	Altal1_949386	Aulhe2_418170	Aurpu_var_mel1_82485	Cenge3_658173	Conap1_97499	Delco1_398716	Delst1_346372	Elsamp1_283504	Erebi1_460737	Glost2_223571	Hyspu1_1_112692	Leppa1_385491	Linrh1_12996	Lopmy1_124847	Micmi1_482756	Myrdu1_266117	Mytre1_441160	Patat1_986928	Phy27169_408865	Polci1_243804	Psehy1_513143	Rhili1_81829	Rhyru1_1_111720		Sepmu1_80090	Totfu1_596329	Tribi1_558613	Tryvi1_507569		Artbe1_2565	Aspnid1_4322	Blade1_185154		Capcor1_3882	Claba1_137604	Cocim1_5622	Cypeu1_120241	EndpusZ1_7633	Eurhe1_409734	Exoaq1_7159	Fonmo1_9266	Hisca1_9248	Micca1_7166	Neofi1_7739	Paevar1_466440	Paevar_HGY_1_266486	Parbra1_2852		PenchWisc1_1_149281
OG0004220	Altal1_1012505	Aulhe2_424690	Aurpu_var_mel1_36590	Cenge3_662639	Conap1_95969	Delco1_432067	Delst1_348864, Delst1_400232	Elsamp1_50637	Erebi1_458007	Glost2_415432	Hyspu1_1_121026	Leppa1_435891	Linrh1_385563	Lopmy1_502778	Micmi1_459128	Myrdu1_320997	Mytre1_437009	Patat1_963447	Phy27169_375299	Polci1_216742	Psehy1_497662	Rhili1_41484	Rhyru1_1_119138	Sacpr1_21626	Sepmu1_150193	Totfu1_649043	Tribi1_463911	Tryvi1_117932	Venin1_18961	Artbe1_4603	Aspnid1_177	Blade1_185304, Blade1_185305	Byssp1_5329	Capcor1_5233	Claba1_138744	Cocim1_9255	Cypeu1_119915	EndpusZ1_1234	Eurhe1_378025	Exoaq1_5443	Fonmo1_3579	Hisca1_145	Micca1_788	Neofi1_4276	Paevar1_450493	Paevar_HGY_1_242024	Parbra1_527	Pench1_70537	PenchWisc1_1_139774
OG0004231	Altal1_1058698	Aulhe2_326251	Aurpu_var_mel1_49981	Cenge3_617275	Conap1_101233	Delco1_413748	Delst1_395325	Elsamp1_196406	Erebi1_477581	Glost2_374602		Leppa1_307996	Linrh1_340559	Lopmy1_528546	Micmi1_420250	Myrdu1_318497	Mytre1_439492	Patat1_1002562	Phy27169_305929	Polci1_340487		Rhili1_75180		Sacpr1_15005	Sepmu1_124443	Totfu1_579873	Tribi1_556687	Tryvi1_508524			Aspnid1_8299					Cocim1_7418	Cypeu1_120646		Eurhe1_488358			Hisca1_3172	Micca1_4160	Neofi1_3884	Paevar1_504334	Paevar_HGY_1_288616	Parbra1_7930	Pench1_2767	PenchWisc1_1_140311
OG0004235	Altal1_1003249	Aulhe2_316807	Aurpu_var_mel1_55890	Cenge3_605874	Conap1_95600	Delco1_441672	Delst1_354782	Elsamp1_190450	Erebi1_392879	Glost2_287848	Hyspu1_1_121294	Leppa1_379653	Linrh1_315272	Lopmy1_526460	Micmi1_480321	Myrdu1_294010	Mytre1_369536	Patat1_1013608	Phy27169_283424	Polci1_202483	Psehy1_496850	Rhili1_46084	Rhyru1_1_118637	Sacpr1_11967	Sepmu1_120322	Totfu1_636124	Tribi1_466836	Tryvi1_538831	Venin1_24934	Artbe1_5285	Aspnid1_6663	Blade1_185746	Byssp1_2727	Capcor1_3253	Claba1_133318	Cocim1_9356	Cypeu1_121342	EndpusZ1_8873	Eurhe1_443863	Exoaq1_3431	Fonmo1_2322	Hisca1_897	Micca1_3821	Neofi1_6744			Parbra1_7066	Pench1_1926	PenchWisc1_1_145443
OG0004252	Altal1_1016210	Aulhe2_123339	Aurpu_var_mel1_53968	Cenge3_708560	Conap1_98621	Delco1_392900	Delst1_361272	Elsamp1_43380	Erebi1_435973	Glost2_284997	Hyspu1_1_117223	Leppa1_377395	Linrh1_335489	Lopmy1_314982	Micmi1_461250	Myrdu1_125023	Mytre1_42610	Patat1_1000082	Phy27169_344356	Polci1_241630	Psehy1_288654	Rhili1_75435	Rhyru1_1_110386	Sacpr1_54323	Sepmu1_77743	Totfu1_648400	Tribi1_525439	Tryvi1_64283	Venin1_18322	Artbe1_7791	Aspnid1_2454	Blade1_181815	Byssp1_6982	Capcor1_134	Claba1_136872	Cocim1_1203	Cypeu1_118983	EndpusZ1_8770	Eurhe1_416841	Exoaq1_9861	Fonmo1_868	Hisca1_6518	Micca1_3382	Neofi1_10193	Paevar1_202223	Paevar_HGY_1_220372	Parbra1_6422	Pench1_8938	PenchWisc1_1_147446
OG0004261
OG0004267	Altal1_164711	Aulhe2_320840	Aurpu_var_mel1_47642	Cenge3_537823	Conap1_93861	Delco1_438265	Delst1_338423	Elsamp1_214318	Erebi1_47573	Glost2_52960	Hyspu1_1_121871	Leppa1_378848		Lopmy1_37109	Micmi1_414342	Myrdu1_313624	Mytre1_466781	Patat1_938070	Phy27169_194820	Polci1_321821	Psehy1_200704	Rhili1_73251	Rhyru1_1_117641	Sacpr1_37644	Sepmu1_60711	Totfu1_295685	Tribi1_528981	Tryvi1_533654	Venin1_23273	Artbe1_3249	Aspnid1_5690	Blade1_191301	Byssp1_2123	Capcor1_251	Claba1_136679	Cocim1_3293	Cypeu1_117274	EndpusZ1_2814	Eurhe1_380194	Exoaq1_9328	Fonmo1_6498	Hisca1_2756	Micca1_7256	Neofi1_2632	Paevar1_124527	Paevar_HGY_1_284340	Parbra1_3624	Pench1_32936	PenchWisc1_1_139907
OG0004277	Altal1_1021527	Aulhe2_387951	Aurpu_var_mel1_52789	Cenge3_536612	Conap1_93736	Delco1_481352	Delst1_392560	Elsamp1_319131	Erebi1_508126	Glost2_114377	Hyspu1_1_115604	Leppa1_427866	Linrh1_59348	Lopmy1_9752	Micmi1_440855	Myrdu1_320516	Mytre1_10276	Patat1_1005394	Phy27169_348358	Polci1_286881	Psehy1_515331	Rhili1_35161	Rhyru1_1_113586	Sacpr1_72371	Sepmu1_38219	Totfu1_634365	Tribi1_580904	Tryvi1_578272	Venin1_14285	Artbe1_4807	Aspnid1_8973	Blade1_184089	Byssp1_8797	Capcor1_1642	Claba1_134721	Cocim1_2822	Cypeu1_112774	EndpusZ1_10	Eurhe1_416249	Exoaq1_12534	Fonmo1_4761	Hisca1_1206	Micca1_117	Neofi1_3945	Paevar1_440480	Paevar_HGY_1_311667	Parbra1_7681	Pench1_32674	PenchWisc1_1_140264
OG0004279	Altal1_485377	Aulhe2_425764	Aurpu_var_mel1_42097	Cenge3_549618	Conap1_99005	Delco1_47046	Delst1_288504	Elsamp1_132860	Erebi1_93337	Glost2_65438	Hyspu1_1_123441	Leppa1_297124	Linrh1_281088	Lopmy1_295577, Lopmy1_386567	Micmi1_449446	Myrdu1_290008	Mytre1_500227, Mytre1_524268	Patat1_1018842	Phy27169_384874	Polci1_202309	Psehy1_504281	Rhili1_55556	Rhyru1_1_120872	Sacpr1_17411	Sepmu1_148942	Totfu1_600096	Tribi1_298186	Tryvi1_532321	Venin1_22772	Artbe1_3188	Aspnid1_9155	Blade1_188236, Blade1_188237	Byssp1_2809	Capcor1_5726	Claba1_134237	Cocim1_5899	Cypeu1_117824	EndpusZ1_6840	Eurhe1_133828	Exoaq1_8365	Fonmo1_375	Hisca1_5560	Micca1_5142	Neofi1_4455	Paevar1_506517	Paevar_HGY_1_317795	Parbra1_5777	Pench1_68996	PenchWisc1_1_143552
OG0004304	Altal1_1023877, Altal1_1025708, Altal1_335410	Aulhe2_337407	Aurpu_var_mel1_55999, Aurpu_var_mel1_62503	Cenge3_644891	Conap1_101524	Delco1_442223	Delst1_100470, Delst1_362797	Elsamp1_206872, Elsamp1_89629	Erebi1_388123	Glost2_272867, Glost2_389128, Glost2_393379	Hyspu1_1_112435, Hyspu1_1_123134	Leppa1_377517	Linrh1_289529	Lopmy1_490909	Micmi1_183231, Micmi1_421896, Micmi1_429769, Micmi1_439449, Micmi1_47460	Myrdu1_290834, Myrdu1_309933	Mytre1_468340	Patat1_913515, Patat1_991339	Phy27169_357527	Polci1_215389	Psehy1_64651	Rhili1_68567	Rhyru1_1_115917, Rhyru1_1_120313	Sacpr1_66959	Sepmu1_151093, Sepmu1_43031	Totfu1_367285, Totfu1_590720, Totfu1_700370, Totfu1_713061, Totfu1_739586	Tribi1_518218, Tribi1_524139, Tribi1_532462, Tribi1_582386	Tryvi1_105599	Venin1_16370, Venin1_17997, Venin1_19239, Venin1_24860, Venin1_24863		Aspnid1_5540	Blade1_183616	Byssp1_1427	Capcor1_7756	Claba1_131722, Claba1_133638		Cypeu1_120160	EndpusZ1_1516	Eurhe1_381597, Eurhe1_460686	Exoaq1_10848, Exoaq1_6039	Fonmo1_11214, Fonmo1_6415	Hisca1_4659		Neofi1_10064	Paevar1_409595	Paevar_HGY_1_265586	Parbra1_3379	Pench1_67242	PenchWisc1_1_143425
OG0004312		Aulhe2_51622		Cenge3_613025, Cenge3_674375	Conap1_96749			Elsamp1_54690	Erebi1_307695	Glost2_362370	Hyspu1_1_120086	Leppa1_412916	Linrh1_365739		Micmi1_109262	Myrdu1_37693		Patat1_1007596	Phy27169_407001	Polci1_259360		Rhili1_76107	Rhyru1_1_118221		Sepmu1_149005	Totfu1_588359	Tribi1_526920	Tryvi1_444797	Venin1_20614	Artbe1_5772	Aspnid1_3145	Blade1_185003	Byssp1_383	Capcor1_3974	Claba1_129428	Cocim1_4985, Cocim1_4986	Cypeu1_120370	EndpusZ1_7702	Eurhe1_381104	Exoaq1_8054	Fonmo1_9993	Hisca1_2316	Micca1_2668	Neofi1_5176	Paevar1_321140	Paevar_HGY_1_128682	Parbra1_3909	Pench1_3670	PenchWisc1_1_139355
OG0004325	Altal1_1030302	Aulhe2_310415	Aurpu_var_mel1_13279	Cenge3_676807	Conap1_101362	Delco1_437131	Delst1_299422	Elsamp1_183553	Erebi1_514451	Glost2_277523	Hyspu1_1_115022	Leppa1_288745	Linrh1_272412	Lopmy1_562905	Micmi1_98868	Myrdu1_179450	Mytre1_243363	Patat1_906860	Phy27169_381788	Polci1_201833	Psehy1_505328	Rhili1_23372	Rhyru1_1_119749	Sacpr1_54100	Sepmu1_148064	Totfu1_569948	Tribi1_528830	Tryvi1_566398	Venin1_17632	Artbe1_1171	Aspnid1_5924	Blade1_183940	Byssp1_4876	Capcor1_5516	Claba1_139105	Cocim1_8878	Cypeu1_113616	EndpusZ1_7975	Eurhe1_408269	Exoaq1_6483, Exoaq1_913	Fonmo1_1110	Hisca1_3609	Micca1_438	Neofi1_2460	Paevar1_106933	Paevar_HGY_1_326858	Parbra1_8233	Pench1_27559	PenchWisc1_1_142194
OG0004351	Altal1_1091271	Aulhe2_452993	Aurpu_var_mel1_84807	Cenge3_627904	Conap1_95330	Delco1_463544	Delst1_397059	Elsamp1_285264	Erebi1_445710	Glost2_387513		Leppa1_364557	Linrh1_370342	Lopmy1_557147	Micmi1_482958	Myrdu1_319745	Mytre1_459848	Patat1_1019411	Phy27169_16847	Polci1_307650	Psehy1_476412		Rhyru1_1_117564	Sacpr1_67730	Sepmu1_120680	Totfu1_628366	Tribi1_530633	Tryvi1_16834	Venin1_23349			Blade1_181922	Byssp1_284	Capcor1_6619	Claba1_132212	Cocim1_1107	Cypeu1_120682		Eurhe1_389802	Exoaq1_23	Fonmo1_9209	Hisca1_6606	Micca1_3444		Paevar1_422492	Paevar_HGY_1_333533	Parbra1_6497	Pench1_8818	PenchWisc1_1_147587
OG0004362	Altal1_1058271	Aulhe2_337902	Aurpu_var_mel1_83047	Cenge3_179535		Delco1_366921	Delst1_348967	Elsamp1_67587	Erebi1_507229	Glost2_297625		Leppa1_331584	Linrh1_342595	Lopmy1_424681	Micmi1_430025	Myrdu1_248617	Mytre1_568041	Patat1_963815	Phy27169_368468	Polci1_34256			Rhyru1_1_118433	Sacpr1_44007	Sepmu1_47514	Totfu1_647951		Tryvi1_498879	Venin1_13950		Aspnid1_8259	Blade1_187758	Byssp1_6727	Capcor1_3396			Cypeu1_114107		Eurhe1_417291	Exoaq1_6466			Micca1_2809	Neofi1_5286	Paevar1_462131	Paevar_HGY_1_98805	Parbra1_176	Pench1_5995	PenchWisc1_1_138472
OG0004427	Altal1_1019867	Aulhe2_329847	Aurpu_var_mel1_35850	Cenge3_703208	Conap1_95192	Delco1_482697	Delst1_293928	Elsamp1_263489	Erebi1_455714	Glost2_387073	Hyspu1_1_116926	Leppa1_435823	Linrh1_351637	Lopmy1_524089	Micmi1_477851	Myrdu1_212834	Mytre1_463104	Patat1_18614	Phy27169_347418	Polci1_285932	Psehy1_446693, Psehy1_505396	Rhili1_76444		Sacpr1_49746	Sepmu1_151269	Totfu1_626273	Tribi1_502624	Tryvi1_529857	Venin1_16065	Artbe1_1488	Aspnid1_7304	Blade1_182126	Byssp1_4284	Capcor1_1042	Claba1_128009	Cocim1_5260	Cypeu1_116465	EndpusZ1_1413	Eurhe1_380332	Exoaq1_1224	Fonmo1_3669	Hisca1_8465	Micca1_5771	Neofi1_831	Paevar1_467748	Paevar_HGY_1_263751	Parbra1_4711	Pench1_76975	PenchWisc1_1_142817
OG0004527	Altal1_414739	Aulhe2_235660	Aurpu_var_mel1_73135	Cenge3_490334	Conap1_94418	Delco1_374419	Delst1_375587	Elsamp1_128292		Glost2_305445	Hyspu1_1_112779	Leppa1_432088	Linrh1_358461	Lopmy1_524577	Micmi1_419621	Myrdu1_317469	Mytre1_501578	Patat1_996990	Phy27169_405715	Polci1_292648	Psehy1_150398	Rhili1_67494		Sacpr1_56208	Sepmu1_150874	Totfu1_144509	Tribi1_150747	Tryvi1_532837	Venin1_23515	Artbe1_5951	Aspnid1_7214		Byssp1_8394	Capcor1_2576	Claba1_140187	Cocim1_4887	Cypeu1_121768	EndpusZ1_4685	Eurhe1_389268	Exoaq1_12747	Fonmo1_4261		Micca1_2724	Neofi1_5828	Paevar1_43753	Paevar_HGY_1_239700		Pench1_29478	PenchWisc1_1_137334
OG0004536	Altal1_1055813	Aulhe2_465666	Aurpu_var_mel1_39020	Cenge3_614088	Conap1_96900	Delco1_363131	Delst1_402451	Elsamp1_267444	Erebi1_476076	Glost2_354425		Leppa1_332235	Linrh1_336168	Lopmy1_472989	Micmi1_420392	Myrdu1_295719	Mytre1_468580	Patat1_1003687	Phy27169_402574	Polci1_309842	Psehy1_500960	Rhili1_70077		Sacpr1_62986	Sepmu1_152424	Totfu1_696149	Tribi1_558913	Tryvi1_435903			Aspnid1_555	Blade1_181978		Capcor1_6439	Claba1_132465	Cocim1_1052	Cypeu1_120744		Eurhe1_375111	Exoaq1_9470		Hisca1_6677	Micca1_3488	Neofi1_1384			Parbra1_6698	Pench1_6200
OG0004541	Altal1_1020994	Aulhe2_463991	Aurpu_var_mel1_81017		Conap1_96465	Delco1_437275	Delst1_357101	Elsamp1_322108	Erebi1_437000	Glost2_328362		Leppa1_378215	Linrh1_345163	Lopmy1_530862	Micmi1_458603	Myrdu1_290427	Mytre1_519826	Patat1_585074	Phy27169_363824	Polci1_272413	Psehy1_502305	Rhili1_80917		Sacpr1_66130	Sepmu1_46917		Tribi1_553087	Tryvi1_506322			Aspnid1_4543					Cocim1_333	Cypeu1_114744		Eurhe1_375868				Micca1_5429	Neofi1_9516				Pench1_9790
OG0004544	Altal1_1098661	Aulhe2_388635	Aurpu_var_mel1_42465	Cenge3_656542	Conap1_94520		Delst1_375608	Elsamp1_216067	Erebi1_397808	Glost2_349299		Leppa1_379149	Linrh1_299655		Micmi1_435469	Myrdu1_318492		Patat1_997157	Phy27169_382633	Polci1_288546	Psehy1_502173	Rhili1_42858		Sacpr1_40504	Sepmu1_125558	Totfu1_644838	Tribi1_290124	Tryvi1_501682	Venin1_14249	Artbe1_6725	Aspnid1_7180	Blade1_191782	Byssp1_8360	Capcor1_6154	Claba1_136232	Cocim1_6146	Cypeu1_121875	EndpusZ1_4713	Eurhe1_380765	Exoaq1_1284	Fonmo1_6755	Hisca1_4080	Micca1_7804	Neofi1_5799	Paevar1_453344	Paevar_HGY_1_268238	Parbra1_4138	Pench1_38629	PenchWisc1_1_137408
OG0004581	Altal1_1058990	Aulhe2_467982	Aurpu_var_mel1_37935	Cenge3_594088, Cenge3_613323		Delco1_374024	Delst1_110646, Delst1_379422			Glost2_270154, Glost2_302460	Hyspu1_1_113418, Hyspu1_1_116444	Leppa1_4895		Lopmy1_471420	Micmi1_481430	Myrdu1_276599	Mytre1_466068	Patat1_951834	Phy27169_411115	Polci1_294320, Polci1_317738	Psehy1_495635	Rhili1_69862, Rhili1_80587		Sacpr1_34945, Sacpr1_46677	Sepmu1_148453	Totfu1_677662	Tribi1_532312, Tribi1_559487	Tryvi1_423695, Tryvi1_9897	Venin1_16264	Artbe1_1132, Artbe1_1332	Aspnid1_7401		Byssp1_8585	Capcor1_5157	Claba1_138832		Cypeu1_110987		Eurhe1_390211	Exoaq1_4440	Fonmo1_7300		Micca1_5935	Neofi1_5266	Paevar1_469740, Paevar1_476273	Paevar_HGY_1_178929, Paevar_HGY_1_268549, Paevar_HGY_1_270937		Pench1_25777	PenchWisc1_1_138514
OG0004613	Altal1_938315	Aulhe2_298903	Aurpu_var_mel1_79255	Cenge3_601696	Conap1_101757	Delco1_335127	Delst1_401714	Elsamp1_14142	Erebi1_459532	Glost2_217272	Hyspu1_1_115579	Leppa1_320615	Linrh1_59381	Lopmy1_521023	Micmi1_274554	Myrdu1_128246	Mytre1_374743	Patat1_925179	Phy27169_195053	Polci1_302169	Psehy1_198942	Rhili1_81260			Sepmu1_28678	Totfu1_259838	Tribi1_508313	Tryvi1_452620	Venin1_22260	Artbe1_1812	Aspnid1_4777	Blade1_183343	Byssp1_2946	Capcor1_4280	Claba1_138205	Cocim1_7235	Cypeu1_117319	EndpusZ1_2447	Eurhe1_409024	Exoaq1_9087	Fonmo1_77	Hisca1_5239	Micca1_4213	Neofi1_6261	Paevar1_279558	Paevar_HGY_1_316621	Parbra1_1448	Pench1_78265	PenchWisc1_1_137750
OG0004640	Altal1_834221, Altal1_982022	Aulhe2_421681	Aurpu_var_mel1_14796	Cenge3_535148	Conap1_101007	Delco1_444277	Delst1_347236	Elsamp1_261283	Erebi1_460237	Glost2_348510	Hyspu1_1_114928, Hyspu1_1_116566	Leppa1_359922, Leppa1_436563	Linrh1_289521	Lopmy1_476355, Lopmy1_560147	Micmi1_422036, Micmi1_437782	Myrdu1_201762, Myrdu1_321238	Mytre1_434170, Mytre1_434414	Patat1_905828, Patat1_995233	Phy27169_273696	Polci1_287548	Psehy1_436111	Rhili1_28734, Rhili1_35978	Rhyru1_1_112424, Rhyru1_1_119601	Sacpr1_38629	Sepmu1_147442	Totfu1_583633	Tribi1_558448	Tryvi1_438779, Tryvi1_538066	Venin1_15122	Artbe1_1567	Aspnid1_7947	Blade1_183502		Capcor1_2505	Claba1_140008	Cocim1_1257	Cypeu1_111681	EndpusZ1_476	Eurhe1_458400	Exoaq1_12851	Fonmo1_1426, Fonmo1_4432	Hisca1_1580	Micca1_6458	Neofi1_7173	Paevar1_55438	Paevar_HGY_1_232975	Parbra1_3286	Pench1_884	PenchWisc1_1_146635
OG0004662		Aulhe2_329716	Aurpu_var_mel1_75554	Cenge3_612257	Conap1_101598, Conap1_101599		Delst1_272033	Elsamp1_303297	Erebi1_399971	Glost2_74030	Hyspu1_1_120740	Leppa1_404308		Lopmy1_585108	Micmi1_451783	Myrdu1_314576	Mytre1_531945	Patat1_930367	Phy27169_423735	Polci1_315128	Psehy1_310796	Rhili1_50432	Rhyru1_1_109343	Sacpr1_67048	Sepmu1_53722	Totfu1_214031		Tryvi1_507253			Aspnid1_5317		Byssp1_764	Capcor1_7865			Cypeu1_114946		Eurhe1_183511	Exoaq1_5294				Neofi1_3004	Paevar1_512367	Paevar_HGY_1_189556		Pench1_29840	PenchWisc1_1_141031
OG0004677	Altal1_993031	Aulhe2_406453	Aurpu_var_mel1_36332	Cenge3_614959	Conap1_100093	Delco1_404228	Delst1_378147	Elsamp1_274577	Erebi1_516663	Glost2_334112	Hyspu1_1_118360	Leppa1_422714	Linrh1_329959	Lopmy1_425434	Micmi1_70641	Myrdu1_324775	Mytre1_128236	Patat1_926044	Phy27169_349388	Polci1_299209	Psehy1_501563	Rhili1_51337	Rhyru1_1_114220	Sacpr1_50314	Sepmu1_123655	Totfu1_658006	Tribi1_585331	Tryvi1_536365	Venin1_23398	Artbe1_3973, Artbe1_3974	Aspnid1_5733	Blade1_185511, Blade1_185512	Byssp1_8397	Capcor1_7772	Claba1_133679	Cocim1_8652, Cocim1_8653	Cypeu1_119371	EndpusZ1_7956	Eurhe1_408058	Exoaq1_10829	Fonmo1_1367		Micca1_1460, Micca1_1461	Neofi1_2254	Paevar1_443767	Paevar_HGY_1_319542	Parbra1_8091	Pench1_37121	PenchWisc1_1_136828
OG0004732	Altal1_1025215	Aulhe2_394839	Aurpu_var_mel1_36742	Cenge3_611430	Conap1_93986	Delco1_455906	Delst1_342360	Elsamp1_8434	Erebi1_454493	Glost2_406498	Hyspu1_1_120430	Leppa1_382635	Linrh1_344569	Lopmy1_510577	Micmi1_477646	Myrdu1_225950	Mytre1_572686	Patat1_1026984	Phy27169_366727	Polci1_282166	Psehy1_509588	Rhili1_64429	Rhyru1_1_110604	Sacpr1_51976	Sepmu1_149246	Totfu1_99732	Tribi1_528736	Tryvi1_470128	Venin1_13376	Artbe1_7810	Aspnid1_2428	Blade1_181843	Byssp1_234	Capcor1_3539	Claba1_131688	Cocim1_1177	Cypeu1_111918		Eurhe1_416803	Exoaq1_2600	Fonmo1_6594	Hisca1_6549	Micca1_3360	Neofi1_10215	Paevar1_514515	Paevar_HGY_1_288900	Parbra1_6449	Pench1_81843	PenchWisc1_1_147372
OG0004742	Altal1_1100864, Altal1_177274, Altal1_924816		Aurpu_var_mel1_87818	Cenge3_683329	Conap1_101769	Delco1_305352	Delst1_369567	Elsamp1_47121		Glost2_315920	Hyspu1_1_117377		Linrh1_381533	Lopmy1_189319	Micmi1_448919	Myrdu1_229334		Patat1_944377	Phy27169_373144, Phy27169_373145		Psehy1_479408	Rhili1_61403	Rhyru1_1_111581, Rhyru1_1_112169, Rhyru1_1_112647					Tryvi1_445280			Aspnid1_10137, Aspnid1_2119, Aspnid1_3091, Aspnid1_9720		Byssp1_7263		Claba1_134061		Cypeu1_113851			Exoaq1_12236, Exoaq1_2671, Exoaq1_2672, Exoaq1_274	Fonmo1_8413			Neofi1_6193, Neofi1_9603	Paevar1_495805	Paevar_HGY_1_242856		Pench1_36155	PenchWisc1_1_140534
OG0004771	Altal1_1015136	Aulhe2_397214	Aurpu_var_mel1_85952	Cenge3_681152	Conap1_98516	Delco1_437344	Delst1_402627	Elsamp1_260011	Erebi1_475110	Glost2_389567	Hyspu1_1_113595	Leppa1_379768	Linrh1_369511	Lopmy1_531922	Micmi1_420219	Myrdu1_281449	Mytre1_424574	Patat1_1003656	Phy27169_372131	Polci1_281698	Psehy1_386664	Rhili1_51864	Rhyru1_1_112931	Sacpr1_54791	Sepmu1_152340	Totfu1_658643	Tribi1_533115	Tryvi1_510789	Venin1_26105		Aspnid1_551	Blade1_181982	Byssp1_2421	Capcor1_1944	Claba1_136983		Cypeu1_120982		Eurhe1_409474	Exoaq1_9420	Fonmo1_3326	Hisca1_6680		Neofi1_10, Neofi1_1388	Paevar1_456021	Paevar_HGY_1_1433	Parbra1_6694	Pench1_6204	PenchWisc1_1_138704
OG0004801	Altal1_972320	Aulhe2_237713	Aurpu_var_mel1_37889	Cenge3_656482	Conap1_94368	Delco1_438168	Delst1_398115	Elsamp1_251061	Erebi1_450491		Hyspu1_1_117825	Leppa1_381968	Linrh1_361857	Lopmy1_558608	Micmi1_16720	Myrdu1_268838	Mytre1_100378	Patat1_996578	Phy27169_405635	Polci1_286241	Psehy1_70165	Rhili1_78068	Rhyru1_1_115077	Sacpr1_64893	Sepmu1_150650	Totfu1_699964	Tribi1_527400	Tryvi1_532834	Venin1_20921	Artbe1_3191	Aspnid1_9160	Blade1_188227, Blade1_188228, Blade1_188229	Byssp1_5953, Byssp1_910	Capcor1_5669	Claba1_128631	Cocim1_5932	Cypeu1_118194	EndpusZ1_8648	Eurhe1_133466, Eurhe1_417008	Exoaq1_8159	Fonmo1_5591	Hisca1_5552	Micca1_5139	Neofi1_4460, Neofi1_5576	Paevar1_440208	Paevar_HGY_1_52358, Paevar_HGY_1_57622	Parbra1_5766	Pench1_10202, Pench1_141	PenchWisc1_1_140816, PenchWisc1_1_143954
OG0004830	Altal1_1047406	Aulhe2_382549	Aurpu_var_mel1_59380		Conap1_94810	Delco1_437575	Delst1_349894	Elsamp1_229809	Erebi1_396524	Glost2_326592	Hyspu1_1_116349	Leppa1_432934	Linrh1_343049	Lopmy1_450690	Micmi1_377612	Myrdu1_293665	Mytre1_548967	Patat1_995181	Phy27169_393310	Polci1_337691	Psehy1_461727	Rhili1_41798	Rhyru1_1_118552	Sacpr1_57606	Sepmu1_150036, Sepmu1_66047	Totfu1_190219		Tryvi1_470055	Venin1_22052		Aspnid1_1593, Aspnid1_7292		Byssp1_2335	Capcor1_5359	Claba1_138683		Cypeu1_110947, Cypeu1_121175	EndpusZ1_7714	Eurhe1_373989, Eurhe1_413503	Exoaq1_4018	Fonmo1_5459			Neofi1_4053, Neofi1_8613	Paevar1_405836	Paevar_HGY_1_267248	Parbra1_3703	Pench1_78106	PenchWisc1_1_138329, PenchWisc1_1_140561
OG0004846	Altal1_1018276	Aulhe2_340325	Aurpu_var_mel1_44377	Cenge3_580521	Conap1_101303	Delco1_439614	Delst1_359037	Elsamp1_112392, Elsamp1_258028	Erebi1_195533	Glost2_11814, Glost2_383279	Hyspu1_1_122554	Leppa1_297744	Linrh1_294399	Lopmy1_531468	Micmi1_460615	Myrdu1_284132	Mytre1_97825	Patat1_936264	Phy27169_362706	Polci1_231593	Psehy1_506500	Rhili1_30998	Rhyru1_1_110186	Sacpr1_56440	Sepmu1_147744	Totfu1_646890	Tribi1_479737	Tryvi1_448612	Venin1_23179		Aspnid1_6760	Blade1_187182	Byssp1_1609	Capcor1_1744	Claba1_134065		Cypeu1_113722	EndpusZ1_3372	Eurhe1_458891	Exoaq1_12277	Fonmo1_8417	Hisca1_3825		Neofi1_6647	Paevar1_35097	Paevar_HGY_1_274936	Parbra1_7190	Pench1_32145	PenchWisc1_1_145233
OG0004891	Altal1_924169	Aulhe2_416350	Aurpu_var_mel1_42478	Cenge3_592854	Conap1_102154	Delco1_361348	Delst1_290688	Elsamp1_167848	Erebi1_391388	Glost2_290650	Hyspu1_1_120566	Leppa1_385103	Linrh1_278223	Lopmy1_467509	Micmi1_117134	Myrdu1_275039	Mytre1_376295	Patat1_936794	Phy27169_383976	Polci1_191664	Psehy1_501859	Rhili1_67903	Rhyru1_1_120686	Sacpr1_56800	Sepmu1_26752	Totfu1_593014	Tribi1_522411	Tryvi1_515253	Venin1_13733	Artbe1_627	Aspnid1_6518	Blade1_192443	Byssp1_5485	Capcor1_6018	Claba1_128991	Cocim1_6621	Cypeu1_117762	EndpusZ1_8433	Eurhe1_414002	Exoaq1_1784	Fonmo1_139	Hisca1_6040	Micca1_6170	Neofi1_3527	Paevar1_402961	Paevar_HGY_1_184270	Parbra1_1985	Pench1_3956	PenchWisc1_1_149748
OG0004922	Altal1_935807	Aulhe2_388643	Aurpu_var_mel1_82443	Cenge3_650942	Conap1_98388	Delco1_364400	Delst1_289768	Elsamp1_260062	Erebi1_436494	Glost2_345801	Hyspu1_1_111592	Leppa1_382336, Leppa1_67005	Linrh1_206852	Lopmy1_528566	Micmi1_450067, Micmi1_467252	Myrdu1_280214	Mytre1_497010	Patat1_675666	Phy27169_81167	Polci1_280228	Psehy1_485483	Rhili1_55831, Rhili1_71729	Rhyru1_1_113771	Sacpr1_53135	Sepmu1_63207	Totfu1_579606	Tribi1_527306	Tryvi1_511032	Venin1_23510	Artbe1_4352	Aspnid1_3541	Blade1_182668, Blade1_182669	Byssp1_2492	Capcor1_704	Claba1_132032	Cocim1_7397	Cypeu1_113103	EndpusZ1_2585	Eurhe1_375328	Exoaq1_2542	Fonmo1_10599	Hisca1_3164	Micca1_8591	Neofi1_1308	Paevar1_144447	Paevar_HGY_1_2520	Parbra1_7943	Pench1_20318	PenchWisc1_1_143788
OG0004945
OG0005010	Altal1_719353	Aulhe2_242688	Aurpu_var_mel1_18432	Cenge3_643753	Conap1_101205	Delco1_482892	Delst1_358880	Elsamp1_258096	Erebi1_471315	Glost2_334673	Hyspu1_1_116846	Leppa1_356877	Linrh1_346234	Lopmy1_531118	Micmi1_429763	Myrdu1_310903	Mytre1_572020	Patat1_1004935	Phy27169_319868	Polci1_325119	Psehy1_459498	Rhili1_63194	Rhyru1_1_110190	Sacpr1_65075	Sepmu1_147699	Totfu1_679695	Tribi1_531684	Tryvi1_460061	Venin1_20640	Artbe1_5544	Aspnid1_4968	Blade1_187276	Byssp1_7193	Capcor1_2155	Claba1_134022	Cocim1_8318	Cypeu1_121395	EndpusZ1_5243	Eurhe1_517279	Exoaq1_2925	Fonmo1_8357	Hisca1_3731	Micca1_4081	Neofi1_6561	Paevar1_412370	Paevar_HGY_1_263595	Parbra1_7234	Pench1_32162	PenchWisc1_1_145153
OG0005024	Altal1_1030107	Aulhe2_461264	Aurpu_var_mel1_59115	Cenge3_655761	Conap1_95648	Delco1_378032	Delst1_342773	Elsamp1_119841	Erebi1_469727	Glost2_248702	Hyspu1_1_114676	Leppa1_438498	Linrh1_136580	Lopmy1_526824	Micmi1_289722	Myrdu1_267744	Mytre1_517713	Patat1_988406		Polci1_232465	Psehy1_522256	Rhili1_79988	Rhyru1_1_117747	Sacpr1_63966	Sepmu1_146886	Totfu1_312626	Tribi1_548281	Tryvi1_487452	Venin1_25484	Artbe1_7230	Aspnid1_2477	Blade1_185675	Byssp1_1165	Capcor1_8022	Claba1_135620	Cocim1_4383	Cypeu1_114609	EndpusZ1_3240	Eurhe1_415114	Exoaq1_5560	Fonmo1_2917	Hisca1_828	Micca1_1571	Neofi1_492	Paevar1_85172	Paevar_HGY_1_9333	Parbra1_4352	Pench1_28351	PenchWisc1_1_147654
OG0005036	Altal1_936412	Aulhe2_461561	Aurpu_var_mel1_56402		Conap1_93234	Delco1_438306	Delst1_297181	Elsamp1_256738	Erebi1_469418	Glost2_16789	Hyspu1_1_118479	Leppa1_345912	Linrh1_45039	Lopmy1_507811	Micmi1_477271	Myrdu1_297457	Mytre1_350725	Patat1_1004547	Phy27169_298916	Polci1_273507	Psehy1_144931	Rhili1_32807	Rhyru1_1_120756	Sacpr1_51681	Sepmu1_151378	Totfu1_695331	Tribi1_559654	Tryvi1_492560	Venin1_21969	Artbe1_4925	Aspnid1_4939	Blade1_186419	Byssp1_7174	Capcor1_2974	Claba1_138999	Cocim1_2981	Cypeu1_114115	EndpusZ1_2391	Eurhe1_416034	Exoaq1_11820	Fonmo1_1005	Hisca1_309	Micca1_3041	Neofi1_6577	Paevar1_47795	Paevar_HGY_1_299217		Pench1_65857	PenchWisc1_1_145625
OG0005074	Altal1_543666	Aulhe2_411658	Aurpu_var_mel1_36592	Cenge3_693045	Conap1_95328	Delco1_449136	Delst1_397360	Elsamp1_267899	Erebi1_470058	Glost2_216793	Hyspu1_1_112517	Leppa1_226531		Lopmy1_234648	Micmi1_84237	Myrdu1_292016	Mytre1_229800	Patat1_992557	Phy27169_385162	Polci1_337429	Psehy1_379176	Rhili1_67211	Rhyru1_1_117309, Rhyru1_1_117562	Sacpr1_67731	Sepmu1_151765	Totfu1_38229	Tribi1_36597		Venin1_16978	Artbe1_7533	Aspnid1_9399	Blade1_184312	Byssp1_3262	Capcor1_698	Claba1_134646	Cocim1_2380	Cypeu1_113227	EndpusZ1_8327	Eurhe1_514661	Exoaq1_2536	Fonmo1_7448	Hisca1_1377	Micca1_8438	Neofi1_4724	Paevar1_439994	Paevar_HGY_1_233447	Parbra1_7507	Pench1_73	PenchWisc1_1_144029
OG0005079	Altal1_1036315	Aulhe2_451744	Aurpu_var_mel1_82270	Cenge3_703172	Conap1_97422	Delco1_442863	Delst1_387664	Elsamp1_298959	Erebi1_438696	Glost2_388792	Hyspu1_1_117612	Leppa1_358708	Linrh1_105536	Lopmy1_128061	Micmi1_422523	Myrdu1_310740	Mytre1_570054	Patat1_996259	Phy27169_366583	Polci1_288106		Rhili1_77322	Rhyru1_1_112491	Sacpr1_75889	Sepmu1_39581	Totfu1_695706	Tribi1_551266	Tryvi1_487357	Venin1_24956	Artbe1_7901	Aspnid1_4656	Blade1_182801	Byssp1_96	Capcor1_4256	Claba1_131630	Cocim1_7748	Cypeu1_114843		Eurhe1_474999	Exoaq1_5372	Fonmo1_2552	Hisca1_6423	Micca1_3258	Neofi1_9410	Paevar1_406515	Paevar_HGY_1_310955	Parbra1_6325	Pench1_84217	PenchWisc1_1_144487
OG0005110	Altal1_1046903	Aulhe2_453295	Aurpu_var_mel1_38086	Cenge3_594722	Conap1_100383	Delco1_443220	Delst1_140016	Elsamp1_318434	Erebi1_460347	Glost2_200095		Leppa1_385513	Linrh1_409388	Lopmy1_236090	Micmi1_327399	Myrdu1_232252	Mytre1_379928	Patat1_974919	Phy27169_307549	Polci1_232667	Psehy1_383350	Rhili1_43167	Rhyru1_1_116397	Sacpr1_75786	Sepmu1_73022	Totfu1_39302	Tribi1_530672	Tryvi1_436527	Venin1_17010	Artbe1_2334	Aspnid1_111	Blade1_188892, Blade1_188893	Byssp1_7284	Capcor1_6635	Claba1_132180	Cocim1_965	Cypeu1_111491	EndpusZ1_1422	Eurhe1_409561	Exoaq1_246	Fonmo1_9179	Hisca1_6749, Hisca1_6750	Micca1_3560	Neofi1_4345	Paevar1_455533	Paevar_HGY_1_244245	Parbra1_2521	Pench1_75494	PenchWisc1_1_138648
OG0005136	Altal1_1014859	Aulhe2_418074	Aurpu_var_mel1_68182	Cenge3_593829	Conap1_101297	Delco1_442925	Delst1_301495	Elsamp1_317103	Erebi1_410212	Glost2_325140	Hyspu1_1_116838	Leppa1_332150	Linrh1_417172	Lopmy1_531190	Micmi1_418438	Myrdu1_288975	Mytre1_444994	Patat1_856095	Phy27169_408275	Polci1_219470	Psehy1_506525	Rhili1_70980	Rhyru1_1_111642	Sacpr1_65081	Sepmu1_147396	Totfu1_269114	Tribi1_479511	Tryvi1_528930	Venin1_18064	Artbe1_5627	Aspnid1_6746	Blade1_187154	Byssp1_804	Capcor1_3403	Claba1_133127	Cocim1_8285	Cypeu1_121071	EndpusZ1_3359	Eurhe1_403793	Exoaq1_3509	Fonmo1_5975	Hisca1_3859	Micca1_5283	Neofi1_6666	Paevar1_34226	Paevar_HGY_1_120183	Parbra1_7169	Pench1_1822	PenchWisc1_1_145555
OG0005153	Altal1_932842	Aulhe2_466393	Aurpu_var_mel1_38072	Cenge3_674947	Conap1_95724	Delco1_447943	Delst1_365447	Elsamp1_236809	Erebi1_453526	Glost2_370732	Hyspu1_1_118236	Leppa1_444270	Linrh1_333407	Lopmy1_526427	Micmi1_480644	Myrdu1_135054	Mytre1_572365	Patat1_998675	Phy27169_409714	Polci1_311569	Psehy1_178283	Rhili1_45984	Rhyru1_1_109738	Sacpr1_39016	Sepmu1_150933	Totfu1_735572	Tribi1_529231	Tryvi1_507299	Venin1_18005	Artbe1_1124	Aspnid1_5295	Blade1_191472	Byssp1_1390	Capcor1_8592	Claba1_129837	Cocim1_4525	Cypeu1_117626	EndpusZ1_590	Eurhe1_462153	Exoaq1_3614	Fonmo1_10728	Hisca1_2083	Micca1_8702	Neofi1_3026	Paevar1_451929	Paevar_HGY_1_259398	Parbra1_3799	Pench1_54216	PenchWisc1_1_141002
OG0005154	Altal1_985819	Aulhe2_358770	Aurpu_var_mel1_53277		Conap1_98263	Delco1_422681	Delst1_365607	Elsamp1_265297		Glost2_337327	Hyspu1_1_114112	Leppa1_189978		Lopmy1_526646	Micmi1_480959	Myrdu1_104247	Mytre1_464365	Patat1_988369	Phy27169_403339	Polci1_283544	Psehy1_472528	Rhili1_81702	Rhyru1_1_117256	Sacpr1_47520	Sepmu1_160367	Totfu1_666118	Tribi1_581402		Venin1_25481	Artbe1_1528	Aspnid1_10362	Blade1_185124	Byssp1_2650	Capcor1_7060	Claba1_137277	Cocim1_1288	Cypeu1_121643		Eurhe1_415042	Exoaq1_11323	Fonmo1_10776	Hisca1_1620	Micca1_6499	Neofi1_559	Paevar1_294887	Paevar_HGY_1_321602	Parbra1_3258	Pench1_8734	PenchWisc1_1_147684
OG0005166	Altal1_982044	Aulhe2_341208	Aurpu_var_mel1_66379	Cenge3_673178	Conap1_97815	Delco1_53195	Delst1_375936	Elsamp1_267732	Erebi1_510830	Glost2_250532	Hyspu1_1_112415	Leppa1_293231	Linrh1_370368	Lopmy1_535291	Micmi1_427643	Myrdu1_110292	Mytre1_436997	Patat1_1007671	Phy27169_404957	Polci1_289619	Psehy1_439436	Rhili1_25161	Rhyru1_1_120134	Sacpr1_66037	Sepmu1_151778	Totfu1_661548	Tribi1_582616	Tryvi1_533462	Venin1_24445	Artbe1_1291	Aspnid1_2580	Blade1_188633	Byssp1_3787	Capcor1_5620	Claba1_132670	Cocim1_2291	Cypeu1_117791	EndpusZ1_8422	Eurhe1_461855	Exoaq1_8465	Fonmo1_5155	Hisca1_8088	Micca1_1139	Neofi1_470	Paevar1_436148	Paevar_HGY_1_269014	Parbra1_3064	Pench1_81612	PenchWisc1_1_147468
OG0005171	Altal1_1023007	Aulhe2_391336	Aurpu_var_mel1_9701	Cenge3_641891	Conap1_97486	Delco1_413939	Delst1_309672	Elsamp1_265329	Erebi1_456852	Glost2_7258	Hyspu1_1_112374	Leppa1_385051	Linrh1_277082	Lopmy1_530125	Micmi1_329293	Myrdu1_276064	Mytre1_560864	Patat1_1010508	Phy27169_366665	Polci1_302945	Psehy1_503144	Rhili1_77697	Rhyru1_1_118502	Sacpr1_74948	Sepmu1_79937	Totfu1_609322	Tribi1_482276	Tryvi1_492970	Venin1_22328	Artbe1_256	Aspnid1_9940	Blade1_184394	Byssp1_4389	Capcor1_2611	Claba1_140239	Cocim1_442	Cypeu1_111301	EndpusZ1_3493	Eurhe1_511801	Exoaq1_13054	Fonmo1_4228	Hisca1_1513	Micca1_5505	Neofi1_3105	Paevar1_504833	Paevar_HGY_1_308121	Parbra1_3565	Pench1_71015	PenchWisc1_1_148332
OG0005173	Altal1_570205	Aulhe2_397811	Aurpu_var_mel1_87141	Cenge3_667454	Conap1_93228	Delco1_466440	Delst1_356532	Elsamp1_316429	Erebi1_510481	Glost2_384937	Hyspu1_1_120675	Leppa1_49748	Linrh1_197317	Lopmy1_522537	Micmi1_422861	Myrdu1_96317	Mytre1_495067	Patat1_834140	Phy27169_375428	Polci1_229432	Psehy1_514077	Rhili1_52937	Rhyru1_1_118736	Sacpr1_726	Sepmu1_52123	Totfu1_333633	Tribi1_525632	Tryvi1_511429	Venin1_17074	Artbe1_5483	Aspnid1_2847	Blade1_189888	Byssp1_7955	Capcor1_3223	Claba1_132915	Cocim1_8388	Cypeu1_114012	EndpusZ1_2353	Eurhe1_411028	Exoaq1_3368	Fonmo1_10338	Hisca1_7163	Micca1_4013	Neofi1_8344			Parbra1_1025	Pench1_66432	PenchWisc1_1_146715
OG0005185	Altal1_953001		Aurpu_var_mel1_65748	Cenge3_650260	Conap1_101057	Delco1_465902	Delst1_373921	Elsamp1_318384	Erebi1_454013	Glost2_355467	Hyspu1_1_119502	Leppa1_377901	Linrh1_354397	Lopmy1_522450	Micmi1_118020	Myrdu1_315792	Mytre1_458863	Patat1_1018354	Phy27169_114285	Polci1_223308	Psehy1_503465	Rhili1_52542	Rhyru1_1_118091	Sacpr1_68053	Sepmu1_56450	Totfu1_8760	Tribi1_580022	Tryvi1_455560	Venin1_13723	Artbe1_6021	Aspnid1_7398	Blade1_188871		Capcor1_1090	Claba1_128183	Cocim1_4817	Cypeu1_116355	EndpusZ1_5615	Eurhe1_27293	Exoaq1_1066	Fonmo1_3789	Hisca1_8260	Micca1_2792	Neofi1_893	Paevar1_169451	Paevar_HGY_1_323396	Parbra1_4647	Pench1_23349	PenchWisc1_1_139547
OG0005207	Altal1_1019245	Aulhe2_444965	Aurpu_var_mel1_48287	Cenge3_596132	Conap1_95636	Delco1_459066	Delst1_374453	Elsamp1_198491	Erebi1_453921	Glost2_310786	Hyspu1_1_114109	Leppa1_379859	Linrh1_333794	Lopmy1_359816	Micmi1_426545		Mytre1_145268	Patat1_1008319		Polci1_283657	Psehy1_472972	Rhili1_79941		Sacpr1_38936		Totfu1_649584	Tribi1_575715	Tryvi1_446275	Venin1_13840					Capcor1_8186	Claba1_129919		Cypeu1_119569			Exoaq1_11366	Fonmo1_3449
OG0005257	Altal1_1024515	Aulhe2_459331	Aurpu_var_mel1_50664	Cenge3_704225	Conap1_94514	Delco1_438177	Delst1_371441	Elsamp1_257510	Erebi1_33757	Glost2_443439		Leppa1_351867	Linrh1_337351	Lopmy1_524938	Micmi1_420438	Myrdu1_298413	Mytre1_465547	Patat1_987152	Phy27169_410428	Polci1_307842	Psehy1_477760	Rhili1_56064	Rhyru1_1_116724	Sacpr1_56084	Sepmu1_8900	Totfu1_699927	Tribi1_302027	Tryvi1_529509	Venin1_15171	Artbe1_6796	Aspnid1_7014	Blade1_181629		Capcor1_5702	Claba1_128722	Cocim1_620	Cypeu1_118089	EndpusZ1_5890	Eurhe1_413799	Exoaq1_8337	Fonmo1_7709	Hisca1_1988	Micca1_7730	Neofi1_5640	Paevar1_503041	Paevar_HGY_1_69241	Parbra1_27	Pench1_85645	PenchWisc1_1_140899
OG0005274	Altal1_1025158	Aulhe2_447672	Aurpu_var_mel1_56784	Cenge3_429797	Conap1_96013	Delco1_466345	Delst1_288268		Erebi1_427959	Glost2_357217	Hyspu1_1_121741	Leppa1_246108	Linrh1_396889	Lopmy1_618134	Micmi1_429298	Myrdu1_310025	Mytre1_572767	Patat1_324567	Phy27169_288367	Polci1_230703		Rhili1_73448	Rhyru1_1_112035	Sacpr1_39348	Sepmu1_66173	Totfu1_692006	Tribi1_490740	Tryvi1_31834	Venin1_23908	Artbe1_2345	Aspnid1_118	Blade1_188911	Byssp1_7295	Capcor1_3615	Claba1_131941	Cocim1_944	Cypeu1_120638	EndpusZ1_6268	Eurhe1_375169	Exoaq1_613	Fonmo1_11962	Hisca1_6768	Micca1_3570	Neofi1_4334	Paevar1_455581	Paevar_HGY_1_322985	Parbra1_2544	Pench1_6140	PenchWisc1_1_138635
OG0005289	Altal1_1009275	Aulhe2_447902	Aurpu_var_mel1_21830	Cenge3_495758	Conap1_94170	Delco1_479225	Delst1_295069	Elsamp1_200034		Glost2_269071	Hyspu1_1_117693	Leppa1_348772	Linrh1_258300	Lopmy1_35268	Micmi1_469517	Myrdu1_269384	Mytre1_404072		Phy27169_273267	Polci1_201659	Psehy1_334010	Rhili1_64014	Rhyru1_1_117904	Sacpr1_9374	Sepmu1_123238		Tribi1_134245	Tryvi1_573657	Venin1_16088	Artbe1_4841	Aspnid1_8294	Blade1_184121, Blade1_184122	Byssp1_5044			Cocim1_2780		EndpusZ1_854	Eurhe1_534094			Hisca1_1236	Micca1_155	Neofi1_3899	Paevar1_487145	Paevar_HGY_1_192816	Parbra1_7648	Pench1_72094	PenchWisc1_1_140306
OG0005290	Altal1_1059835	Aulhe2_328692	Aurpu_var_mel1_17901	Cenge3_703818	Conap1_95678	Delco1_398789	Delst1_374589	Elsamp1_263131	Erebi1_453529	Glost2_401693		Leppa1_341301	Linrh1_297735	Lopmy1_361500	Micmi1_298472	Myrdu1_275089	Mytre1_507262	Patat1_998370	Phy27169_375555	Polci1_221498	Psehy1_496750	Rhili1_46076		Sacpr1_72543	Sepmu1_160761	Totfu1_481576	Tribi1_537359	Tryvi1_507292	Venin1_24259	Artbe1_1544	Aspnid1_2542	Blade1_183487	Byssp1_7066	Capcor1_7027		Cocim1_1278	Cypeu1_119800		Eurhe1_415052	Exoaq1_11731	Fonmo1_11168	Hisca1_1592	Micca1_6485	Neofi1_548	Paevar1_451213	Paevar_HGY_1_262291	Parbra1_3277	Pench1_28313	PenchWisc1_1_147700
OG0005291	Altal1_1022440	Aulhe2_398815	Aurpu_var_mel1_85626	Cenge3_131322	Conap1_101610	Delco1_434192	Delst1_130262	Elsamp1_197875	Erebi1_475134	Glost2_222635	Hyspu1_1_120741	Leppa1_249060	Linrh1_332640	Lopmy1_530356	Micmi1_409725	Myrdu1_276891	Mytre1_29959	Patat1_930935	Phy27169_403589	Polci1_205356	Psehy1_474871	Rhili1_14187	Rhyru1_1_109341	Sacpr1_74674	Sepmu1_121222	Totfu1_639054	Tribi1_549807	Tryvi1_535707	Venin1_17952	Artbe1_4393		Blade1_190513		Capcor1_6730	Claba1_137576	Cocim1_4590	Cypeu1_119324	EndpusZ1_9134				Hisca1_2125	Micca1_1413		Paevar1_479561	Paevar_HGY_1_259979		Pench1_740	PenchWisc1_1_143267
OG0005301	Altal1_1017574, Altal1_1058439	Aulhe2_373900, Aulhe2_395559	Aurpu_var_mel1_28815	Cenge3_665370	Conap1_97878	Delco1_475562	Delst1_329329	Elsamp1_259866		Glost2_27782	Hyspu1_1_116516	Leppa1_272950, Leppa1_86564	Linrh1_370110, Linrh1_370111	Lopmy1_614157	Micmi1_429027	Myrdu1_323513	Mytre1_526180		Phy27169_352309	Polci1_282925, Polci1_282945		Rhili1_75696, Rhili1_81584	Rhyru1_1_113266	Sacpr1_20515	Sepmu1_151862	Totfu1_694208		Tryvi1_143449, Tryvi1_502637	Venin1_20254	Artbe1_5138	Aspnid1_8315			Capcor1_6586				EndpusZ1_648	Eurhe1_381680				Micca1_5706	Neofi1_3864	Paevar1_465475	Paevar_HGY_1_249911		Pench1_1024	PenchWisc1_1_146489
OG0005305	Altal1_1014468	Aulhe2_403346	Aurpu_var_mel1_83769	Cenge3_609986	Conap1_95258	Delco1_19354	Delst1_366489	Elsamp1_133505	Erebi1_429536	Glost2_356166	Hyspu1_1_112564	Leppa1_414345	Linrh1_290575	Lopmy1_536002	Micmi1_416323	Myrdu1_219101	Mytre1_508879	Patat1_926522	Phy27169_379073	Polci1_317601	Psehy1_490630	Rhili1_12216	Rhyru1_1_119830	Sacpr1_33160	Sepmu1_151072	Totfu1_668022	Tribi1_468943	Tryvi1_434200	Venin1_24656	Artbe1_2091		Blade1_187945	Byssp1_1544	Capcor1_1108	Claba1_128155	Cocim1_6100	Cypeu1_116607	EndpusZ1_9101		Exoaq1_1047	Fonmo1_3764	Hisca1_5316	Micca1_7495		Paevar1_446613	Paevar_HGY_1_306029	Parbra1_5589
OG0005356	Altal1_1056418	Aulhe2_317854	Aurpu_var_mel1_86534	Cenge3_667047	Conap1_100922	Delco1_474210	Delst1_346315	Elsamp1_260407	Erebi1_469506	Glost2_384275	Hyspu1_1_112924	Leppa1_417068	Linrh1_366388	Lopmy1_450523	Micmi1_427173	Myrdu1_276311	Mytre1_515443	Patat1_938487	Phy27169_303076	Polci1_276925	Psehy1_119928	Rhili1_72000	Rhyru1_1_112143	Sacpr1_18210	Sepmu1_150896	Totfu1_142304	Tribi1_527751	Tryvi1_501638	Venin1_17842	Artbe1_1639	Aspnid1_9176	Blade1_188213	Byssp1_5767	Capcor1_5698	Claba1_134183	Cocim1_5947	Cypeu1_118070	EndpusZ1_4659	Eurhe1_399530	Exoaq1_7621	Fonmo1_5580	Hisca1_5535	Micca1_6375	Neofi1_4470	Paevar1_425646	Paevar_HGY_1_310265	Parbra1_5753	Pench1_68976	PenchWisc1_1_143917
OG0005401	Altal1_1058364	Aulhe2_420324	Aurpu_var_mel1_84511	Cenge3_638381	Conap1_96702	Delco1_201602	Delst1_363992	Elsamp1_232546	Erebi1_395645	Glost2_331457		Leppa1_347866	Linrh1_367521	Lopmy1_531575	Micmi1_428533	Myrdu1_294859	Mytre1_466440	Patat1_999288	Phy27169_288473	Polci1_283892	Psehy1_30210	Rhili1_47194		Sacpr1_20846	Sepmu1_155905	Totfu1_700664	Tribi1_560452	Tryvi1_574591	Venin1_24709	Artbe1_2240	Aspnid1_4068	Blade1_182262	Byssp1_1407			Cocim1_5418			Eurhe1_450221			Hisca1_8545	Micca1_2378	Neofi1_7845	Paevar1_184802	Paevar_HGY_1_302253	Parbra1_4791	Pench1_9587	PenchWisc1_1_144610
OG0005402	Altal1_143778	Aulhe2_421509	Aurpu_var_mel1_39246	Cenge3_674632	Conap1_96458	Delco1_218957	Delst1_371052	Elsamp1_298638	Erebi1_41764	Glost2_405294	Hyspu1_1_116700	Leppa1_288122	Linrh1_345146	Lopmy1_151096	Micmi1_248361	Myrdu1_290420	Mytre1_296879	Patat1_1014498	Phy27169_285289	Polci1_211726		Rhili1_81023	Rhyru1_1_111236	Sacpr1_17082	Sepmu1_16989	Totfu1_693254	Tribi1_578854	Tryvi1_518130		Artbe1_323	Aspnid1_4534	Blade1_190424		Capcor1_8881	Claba1_135603	Cocim1_346	Cypeu1_114401			Exoaq1_5794	Fonmo1_2934	Hisca1_3548	Micca1_5439	Neofi1_9525	Paevar1_70504	Paevar_HGY_1_313262	Parbra1_2255		PenchWisc1_1_137546
OG0005564	Altal1_924982	Aulhe2_392242	Aurpu_var_mel1_59681	Cenge3_680815	Conap1_99505	Delco1_20384		Elsamp1_88664	Erebi1_68355		Hyspu1_1_119613	Leppa1_428266	Linrh1_346894	Lopmy1_616342	Micmi1_420704	Myrdu1_275976	Mytre1_526061	Patat1_996415	Phy27169_223805	Polci1_288639	Psehy1_472453	Rhili1_54604	Rhyru1_1_119869	Sacpr1_67870	Sepmu1_148658		Tribi1_529758	Tryvi1_496606	Venin1_16479	Artbe1_2758	Aspnid1_4169	Blade1_186961	Byssp1_7041	Capcor1_4877	Claba1_128424	Cocim1_2099	Cypeu1_115977	EndpusZ1_37	Eurhe1_486496	Exoaq1_3824	Fonmo1_7191		Micca1_4570	Neofi1_7594	Paevar1_460513	Paevar_HGY_1_270359	Parbra1_6899	Pench1_23739	PenchWisc1_1_139098
OG0006709
OG0006997
OG0007610
OG0008214
OG0008218
OG0008429
OG0008432
OG0008499
OG0008500
OG0008582
OG0008655
OG0008733
OG0008736
OG0008812
OG0008817
OG0008819
OG0008907
OG0008910
OG0009074
OG0009080
OG0009178
OG0009184
OG0009186
OG0009187
OG0009278
OG0009280
OG0009282
OG0009284
OG0009388
OG0009474
OG0009479
OG0009480
OG0009583
OG0009686
OG0009787
OG0009920
OG0010340
[truncated: 218 more columns]

## Sheet: Number of novel orthogroups
Number in parentheses refers to number of species
Orthogroup	Ascomycota (157)	Basidiomycota (60)	Mucoromycota (28)	Zoopagomycota (6)	Chytridiomycota (12)	Blastocladiomycota (2)	Cryptomycota (2)
OG0000007	156	59	28	6	12	2	0
OG0000131	1	59	0	0	0	0	0
OG0000443	129	59	0	0	0	0	0
OG0000612	157	60	28	4	12	2	2
OG0000848	156	43	28	5	7	1	1
OG0000891	154	57	28	6	7	2	0
OG0000917	155	60	28	6	12	2	1
OG0000942	156	60	20	6	11	2	2
OG0001063	111	47	0	0	0	0	0
OG0001108	148	33	0	0	0	0	0
OG0001144	145	58	28	6	10	2	0
OG0001147	151	56	28	6	12	2	1
OG0001267	156	60	28	6	12	1	1
OG0001376	115	48	0	0	0	0	0
OG0001456	118	58	26	3	11	2	0
OG0001635	152	59	28	4	11	2	2
OG0001914	101	52	0	0	0	0	0
OG0002034	142	37	0	0	1	0	0
OG0002036	150	56	28	6	8	2	0
OG0002108	86	35	0	0	0	0	0
OG0002138	153	60	27	5	11	2	2
OG0002260	102	44	0	0	0	0	0
OG0002419	109	48	0	0	0	0	0
OG0002758	117	36	0	0	0	0	0
OG0002773	155	58	27	6	0	0	0
OG0003002	142	52	27	5	12	2	2
OG0003054	155	60	28	6	11	2	0
OG0003082	152	60	27	6	8	2	0
OG0003123	126	56	28	3	12	1	0
OG0003127	151	56	28	5	9	2	0
OG0003157	156	56	27	6	10	2	1
OG0003160	126	59	28	6	11	2	2
OG0003186	154	59	28	6	10	2	1
OG0003257	152	59	28	6	8	2	0
OG0003311	151	59	18	0	0	0	0
OG0003341	128	58	28	5	11	2	2
OG0003382	152	0	0	0	0	0	0
OG0003449	122	50	26	3	10	2	0
OG0003464	154	60	28	6	11	2	1
OG0003507	153	60	28	5	11	2	2
OG0003520	155	59	0	0	1	0	0
OG0003569	156	59	28	6	10	2	1
OG0003591	143	53	20	4	7	2	0
OG0003625	153	57	27	6	11	2	2
OG0003627	156	58	28	6	9	2	1
OG0003640	147	57	27	1	0	0	0
OG0003653	132	60	28	6	0	0	0
OG0003659	147	59	28	3	8	1	0
OG0003668	156	57	26	4	7	2	0
OG0003719	143	59	28	5	8	2	0
OG0003728	148	57	28	6	8	2	0
OG0003732	138	58	27	6	10	1	2
OG0003733	149	57	26	0	0	0	0
OG0003742	154	47	28	5	8	1	1
OG0003753	149	48	19	3	6	2	0
OG0003768	153	56	27	4	8	2	0
OG0003774	152	51	25	4	10	2	1
OG0003791	143	60	28	5	9	1	0
OG0003793	156	60	28	3	0	0	0
OG0003823	123	59	27	0	0	0	0
OG0003849	140	59	27	0	0	0	0
OG0003854	115	53	27	0	0	0	0
OG0003862	148	54	26	6	0	0	0
OG0003863	98	36	27	4	7	2	1
OG0003883	148	49	27	4	10	2	0
OG0003884	129	57	24	4	11	2	1
OG0003904	151	37	26	6	8	2	0
OG0003911	116	57	25	6	9	2	1
OG0003915	145	51	28	4	7	2	0
OG0003961	149	45	26	5	9	2	0
OG0003971	134	50	26	4	0	0	0
OG0003975	0	57	0	0	0	0	0
OG0004002	141	59	24	1	0	0	0
OG0004006	142	50	27	5	6	2	0
OG0004008	146	57	27	1	0	0	0
OG0004017	144	49	26	6	0	0	0
OG0004021	117	58	25	0	0	0	0
OG0004053	142	55	28	1	0	0	0
OG0004068	140	56	28	4	0	0	0
OG0004082	106	49	28	0	0	0	0
OG0004097	151	54	0	0	0	0	0
OG0004105	129	57	22	5	7	2	0
OG0004107	140	34	28	6	8	2	0
OG0004116	144	44	20	4	0	0	0
OG0004127	121	58	19	3	8	1	2
OG0004129	137	56	27	0	0	0	0
OG0004150	122	41	27	3	8	1	0
OG0004156	156	50	1	0	0	0	0
OG0004158	155	36	27	3	0	0	0
OG0004162	123	60	0	0	0	0	0
OG0004175	126	48	24	4	7	2	1
OG0004182	137	50	28	0	0	0	0
OG0004207	133	53	27	5	0	0	0
OG0004209	111	53	28	6	8	2	0
OG0004220	145	57	0	0	0	0	0
OG0004231	126	52	18	5	7	1	0
OG0004235	140	51	25	1	0	0	0
OG0004252	147	33	26	4	0	0	0
OG0004261	1	57	0	0	0	0	0
OG0004267	151	58	0	0	0	0	0
OG0004277	106	57	28	4	1	0	0
OG0004279	156	45	1	0	0	0	0
OG0004304	94	32	0	0	0	0	0
OG0004312	130	55	0	0	0	0	0
OG0004325	150	56	0	0	0	0	0
OG0004351	114	47	27	5	0	0	0
OG0004362	121	53	24	3	0	0	0
OG0004427	151	46	0	0	0	0	0
OG0004527	99	53	19	5	0	0	0
OG0004536	118	43	21	4	0	0	0
OG0004541	98	50	18	3	10	2	0
OG0004544	145	40	0	0	0	0	0
OG0004581	97	32	1	0	0	0	0
OG0004613	116	36	25	4	0	0	0
OG0004640	91	54	1	0	0	0	0
OG0004662	119	52	1	0	0	0	0
OG0004677	131	39	0	0	0	0	0
OG0004732	152	0	0	0	0	0	0
OG0004742	85	30	1	0	0	0	0
OG0004771	144	0	0	0	0	0	0
OG0004801	152	0	0	0	0	0	0
OG0004830	96	41	0	0	0	0	0
OG0004846	151	0	0	0	0	0	0
OG0004891	116	40	0	0	0	0	0
OG0004922	153	0	0	0	0	0	0
OG0004945	0	53	0	0	0	0	0
OG0005010	151	0	0	0	0	0	0
OG0005024	152	0	0	0	0	0	0
OG0005036	99	48	0	0	0	0	0
OG0005074	151	0	0	0	0	0	0
OG0005079	149	0	0	0	0	0	0
OG0005110	148	0	0	0	0	0	0
OG0005136	150	0	0	0	0	0	0
OG0005153	152	0	0	0	0	0	0
OG0005154	100	48	0	0	0	0	0
OG0005166	149	0	0	0	0	0	0
OG0005171	151	0	0	0	0	0	0
OG0005173	149	0	0	0	0	0	0
OG0005185	149	0	0	0	0	0	0
OG0005207	90	35	17	0	0	0	0
OG0005257	147	0	0	0	0	0	0
OG0005274	145	0	0	0	0	0	0
OG0005289	140	0	0	0	0	0	0
OG0005290	144	0	0	0	0	0	0
OG0005291	142	0	0	0	0	0	0
OG0005301	80	34	0	0	0	0	0
OG0005305	108	32	0	0	0	0	0
OG0005356	136	0	0	0	0	0	0
OG0005401	139	0	0	0	0	0	0
OG0005402	139	0	0	0	0	0	0
OG0005564	129	0	0	0	0	0	0
OG0006709	0	56	0	0	0	0	0
OG0006997	0	56	0	0	0	0	0
OG0007610	0	59	0	0	0	0	0
OG0008214	0	59	0	0	0	0	0
OG0008218	0	50	0	0	0	0	0
OG0008429	0	56	0	0	0	0	0
OG0008432	0	57	0	0	0	0	0
OG0008499	0	56	0	0	0	0	0
OG0008500	0	60	0	0	0	0	0
OG0008582	0	51	0	0	0	0	0
OG0008655	0	57	0	0	0	0	0
OG0008733	0	55	0	0	0	0	0
OG0008736	0	53	0	0	0	0	0
OG0008812	1	56	0	0	0	0	0
OG0008817	1	59	0	0	0	0	0
OG0008819	0	59	0	0	0	0	0
OG0008907	0	58	0	0	0	0	0
OG0008910	0	56	0	0	0	0	0
OG0009074	0	58	0	0	0	0	0
OG0009080	0	57	0	0	0	0	0
OG0009178	0	55	0	0	0	0	0
OG0009184	0	57	0	0	0	0	0
OG0009186	0	50	0	0	0	0	0
OG0009187	0	56	0	0	0	0	0
OG0009278	0	55	0	0	0	0	0
OG0009280	0	57	0	0	0	0	0
OG0009282	0	55	0	0	0	0	0
OG0009284	0	55	0	0	0	0	0
OG0009388	0	55	0	0	0	0	0
OG0009474	0	52	0	0	0	0	0
OG0009479	0	51	0	0	0	0	0
OG0009480	0	54	0	0	0	0	0
OG0009583	0	51	0	0	0	0	0
OG0009686	0	54	0	0	0	0	0
OG0009787	0	51	0	0	0	0	0
OG0009920	0	50	0	0	0	0	0
OG0010340	0	48	0	0	0	0	0

## Sheet: Percentage of novel orthogroups
Orthogroup	Ascomycota	Basidiomycota	Mucoromycota	Zoopagomycota	Chytridiomycota	Blastocladiomycota	Cryptomycota
OG0000007	0.993631	0.983333	1	1	1	1	0
OG0000131	0.00636943	0.983333	0	0	0	0	0
OG0000443	0.821656	0.983333	0	0	0	0	0
OG0000612	1	1	1	0.666667	1	1	1
OG0000848	0.993631	0.716667	1	0.833333	0.583333	0.5	0.5
OG0000891	0.980892	0.95	1	1	0.583333	1	0
OG0000917	0.987261	1	1	1	1	1	0.5
OG0000942	0.993631	1	0.714286	1	0.916667	1	1
OG0001063	0.707006	0.783333	0	0	0	0	0
OG0001108	0.942675	0.55	0	0	0	0	0
OG0001144	0.923567	0.966667	1	1	0.833333	1	0
OG0001147	0.961783	0.933333	1	1	1	1	0.5
OG0001267	0.993631	1	1	1	1	0.5	0.5
OG0001376	0.732484	0.8	0	0	0	0	0
OG0001456	0.751592	0.966667	0.928571	0.5	0.916667	1	0
OG0001635	0.968153	0.983333	1	0.666667	0.916667	1	1
OG0001914	0.643312	0.866667	0	0	0	0	0
OG0002034	0.904459	0.616667	0	0	0.0833333	0	0
OG0002036	0.955414	0.933333	1	1	0.666667	1	0
OG0002108	0.547771	0.583333	0	0	0	0	0
OG0002138	0.974522	1	0.964286	0.833333	0.916667	1	1
OG0002260	0.649682	0.733333	0	0	0	0	0
OG0002419	0.694268	0.8	0	0	0	0	0
OG0002758	0.745223	0.6	0	0	0	0	0
OG0002773	0.987261	0.966667	0.964286	1	0	0	0
OG0003002	0.904459	0.866667	0.964286	0.833333	1	1	1
OG0003054	0.987261	1	1	1	0.916667	1	0
OG0003082	0.968153	1	0.964286	1	0.666667	1	0
OG0003123	0.802548	0.933333	1	0.5	1	0.5	0
OG0003127	0.961783	0.933333	1	0.833333	0.75	1	0
OG0003157	0.993631	0.933333	0.964286	1	0.833333	1	0.5
OG0003160	0.802548	0.983333	1	1	0.916667	1	1
OG0003186	0.980892	0.983333	1	1	0.833333	1	0.5
OG0003257	0.968153	0.983333	1	1	0.666667	1	0
OG0003311	0.961783	0.983333	0.642857	0	0	0	0
OG0003341	0.815287	0.966667	1	0.833333	0.916667	1	1
OG0003382	0.968153	0	0	0	0	0	0
OG0003449	0.77707	0.833333	0.928571	0.5	0.833333	1	0
OG0003464	0.980892	1	1	1	0.916667	1	0.5
OG0003507	0.974522	1	1	0.833333	0.916667	1	1
OG0003520	0.987261	0.983333	0	0	0.0833333	0	0
OG0003569	0.993631	0.983333	1	1	0.833333	1	0.5
OG0003591	0.910828	0.883333	0.714286	0.666667	0.583333	1	0
OG0003625	0.974522	0.95	0.964286	1	0.916667	1	1
OG0003627	0.993631	0.966667	1	1	0.75	1	0.5
OG0003640	0.936306	0.95	0.964286	0.166667	0	0	0
OG0003653	0.840764	1	1	1	0	0	0
OG0003659	0.936306	0.983333	1	0.5	0.666667	0.5	0
OG0003668	0.993631	0.95	0.928571	0.666667	0.583333	1	0
OG0003719	0.910828	0.983333	1	0.833333	0.666667	1	0
OG0003728	0.942675	0.95	1	1	0.666667	1	0
OG0003732	0.878981	0.966667	0.964286	1	0.833333	0.5	1
OG0003733	0.949045	0.95	0.928571	0	0	0	0
OG0003742	0.980892	0.783333	1	0.833333	0.666667	0.5	0.5
OG0003753	0.949045	0.8	0.678571	0.5	0.5	1	0
OG0003768	0.974522	0.933333	0.964286	0.666667	0.666667	1	0
OG0003774	0.968153	0.85	0.892857	0.666667	0.833333	1	0.5
OG0003791	0.910828	1	1	0.833333	0.75	0.5	0
OG0003793	0.993631	1	1	0.5	0	0	0
OG0003823	0.783439	0.983333	0.964286	0	0	0	0
OG0003849	0.89172	0.983333	0.964286	0	0	0	0
OG0003854	0.732484	0.883333	0.964286	0	0	0	0
OG0003862	0.942675	0.9	0.928571	1	0	0	0
OG0003863	0.624204	0.6	0.964286	0.666667	0.583333	1	0.5
OG0003883	0.942675	0.816667	0.964286	0.666667	0.833333	1	0
OG0003884	0.821656	0.95	0.857143	0.666667	0.916667	1	0.5
OG0003904	0.961783	0.616667	0.928571	1	0.666667	1	0
OG0003911	0.738854	0.95	0.892857	1	0.75	1	0.5
OG0003915	0.923567	0.85	1	0.666667	0.583333	1	0
OG0003961	0.949045	0.75	0.928571	0.833333	0.75	1	0
OG0003971	0.853503	0.833333	0.928571	0.666667	0	0	0
OG0003975	0	0.95	0	0	0	0	0
OG0004002	0.898089	0.983333	0.857143	0.166667	0	0	0
OG0004006	0.904459	0.833333	0.964286	0.833333	0.5	1	0
OG0004008	0.929936	0.95	0.964286	0.166667	0	0	0
OG0004017	0.917197	0.816667	0.928571	1	0	0	0
OG0004021	0.745223	0.966667	0.892857	0	0	0	0
OG0004053	0.904459	0.916667	1	0.166667	0	0	0
OG0004068	0.89172	0.933333	1	0.666667	0	0	0
OG0004082	0.675159	0.816667	1	0	0	0	0
OG0004097	0.961783	0.9	0	0	0	0	0
OG0004105	0.821656	0.95	0.785714	0.833333	0.583333	1	0
OG0004107	0.89172	0.566667	1	1	0.666667	1	0
OG0004116	0.917197	0.733333	0.714286	0.666667	0	0	0
OG0004127	0.770701	0.966667	0.678571	0.5	0.666667	0.5	1
OG0004129	0.872611	0.933333	0.964286	0	0	0	0
OG0004150	0.77707	0.683333	0.964286	0.5	0.666667	0.5	0
OG0004156	0.993631	0.833333	0.0357143	0	0	0	0
OG0004158	0.987261	0.6	0.964286	0.5	0	0	0
OG0004162	0.783439	1	0	0	0	0	0
OG0004175	0.802548	0.8	0.857143	0.666667	0.583333	1	0.5
OG0004182	0.872611	0.833333	1	0	0	0	0
OG0004207	0.847134	0.883333	0.964286	0.833333	0	0	0
OG0004209	0.707006	0.883333	1	1	0.666667	1	0
OG0004220	0.923567	0.95	0	0	0	0	0
OG0004231	0.802548	0.866667	0.642857	0.833333	0.583333	0.5	0
OG0004235	0.89172	0.85	0.892857	0.166667	0	0	0
OG0004252	0.936306	0.55	0.928571	0.666667	0	0	0
OG0004261	0.00636943	0.95	0	0	0	0	0
OG0004267	0.961783	0.966667	0	0	0	0	0
OG0004277	0.675159	0.95	1	0.666667	0.0833333	0	0
OG0004279	0.993631	0.75	0.0357143	0	0	0	0
OG0004304	0.598726	0.533333	0	0	0	0	0
OG0004312	0.828025	0.916667	0	0	0	0	0
OG0004325	0.955414	0.933333	0	0	0	0	0
OG0004351	0.726115	0.783333	0.964286	0.833333	0	0	0
OG0004362	0.770701	0.883333	0.857143	0.5	0	0	0
OG0004427	0.961783	0.766667	0	0	0	0	0
OG0004527	0.630573	0.883333	0.678571	0.833333	0	0	0
OG0004536	0.751592	0.716667	0.75	0.666667	0	0	0
OG0004541	0.624204	0.833333	0.642857	0.5	0.833333	1	0
OG0004544	0.923567	0.666667	0	0	0	0	0
OG0004581	0.617834	0.533333	0.0357143	0	0	0	0
OG0004613	0.738854	0.6	0.892857	0.666667	0	0	0
OG0004640	0.579618	0.9	0.0357143	0	0	0	0
OG0004662	0.757962	0.866667	0.0357143	0	0	0	0
OG0004677	0.834395	0.65	0	0	0	0	0
OG0004732	0.968153	0	0	0	0	0	0
OG0004742	0.541401	0.5	0.0357143	0	0	0	0
OG0004771	0.917197	0	0	0	0	0	0
OG0004801	0.968153	0	0	0	0	0	0
OG0004830	0.611465	0.683333	0	0	0	0	0
OG0004846	0.961783	0	0	0	0	0	0
OG0004891	0.738854	0.666667	0	0	0	0	0
OG0004922	0.974522	0	0	0	0	0	0
OG0004945	0	0.883333	0	0	0	0	0
OG0005010	0.961783	0	0	0	0	0	0
OG0005024	0.968153	0	0	0	0	0	0
OG0005036	0.630573	0.8	0	0	0	0	0
OG0005074	0.961783	0	0	0	0	0	0
OG0005079	0.949045	0	0	0	0	0	0
OG0005110	0.942675	0	0	0	0	0	0
OG0005136	0.955414	0	0	0	0	0	0
OG0005153	0.968153	0	0	0	0	0	0
OG0005154	0.636943	0.8	0	0	0	0	0
OG0005166	0.949045	0	0	0	0	0	0
OG0005171	0.961783	0	0	0	0	0	0
OG0005173	0.949045	0	0	0	0	0	0
OG0005185	0.949045	0	0	0	0	0	0
OG0005207	0.573248	0.583333	0.607143	0	0	0	0
OG0005257	0.936306	0	0	0	0	0	0
OG0005274	0.923567	0	0	0	0	0	0
OG0005289	0.89172	0	0	0	0	0	0
OG0005290	0.917197	0	0	0	0	0	0
OG0005291	0.904459	0	0	0	0	0	0
OG0005301	0.509554	0.566667	0	0	0	0	0
OG0005305	0.687898	0.533333	0	0	0	0	0
OG0005356	0.866242	0	0	0	0	0	0
OG0005401	0.88535	0	0	0	0	0	0
OG0005402	0.88535	0	0	0	0	0	0
OG0005564	0.821656	0	0	0	0	0	0
OG0006709	0	0.933333	0	0	0	0	0
OG0006997	0	0.933333	0	0	0	0	0
OG0007610	0	0.983333	0	0	0	0	0
OG0008214	0	0.983333	0	0	0	0	0
OG0008218	0	0.833333	0	0	0	0	0
OG0008429	0	0.933333	0	0	0	0	0
OG0008432	0	0.95	0	0	0	0	0
OG0008499	0	0.933333	0	0	0	0	0
OG0008500	0	1	0	0	0	0	0
OG0008582	0	0.85	0	0	0	0	0
OG0008655	0	0.95	0	0	0	0	0
OG0008733	0	0.916667	0	0	0	0	0
OG0008736	0	0.883333	0	0	0	0	0
OG0008812	0.00636943	0.933333	0	0	0	0	0
OG0008817	0.00636943	0.983333	0	0	0	0	0
OG0008819	0	0.983333	0	0	0	0	0
OG0008907	0	0.966667	0	0	0	0	0
OG0008910	0	0.933333	0	0	0	0	0
OG0009074	0	0.966667	0	0	0	0	0
OG0009080	0	0.95	0	0	0	0	0
OG0009178	0	0.916667	0	0	0	0	0
OG0009184	0	0.95	0	0	0	0	0
OG0009186	0	0.833333	0	0	0	0	0
OG0009187	0	0.933333	0	0	0	0	0
OG0009278	0	0.916667	0	0	0	0	0
OG0009280	0	0.95	0	0	0	0	0
OG0009282	0	0.916667	0	0	0	0	0
OG0009284	0	0.916667	0	0	0	0	0
OG0009388	0	0.916667	0	0	0	0	0
OG0009474	0	0.866667	0	0	0	0	0
OG0009479	0	0.85	0	0	0	0	0
OG0009480	0	0.9	0	0	0	0	0
OG0009583	0	0.85	0	0	0	0	0
OG0009686	0	0.9	0	0	0	0	0
OG0009787	0	0.85	0	0	0	0	0
OG0009920	0	0.833333	0	0	0	0	0
OG0010340	0	0.8	0	0	0	0	0

## Sheet: Other_cutoffs
Cutoff	0.5	0.9
Ascomycota	26	5
Basidiomycota	41	9
Dikarya	33	5
Mucoromycota	15	4
Zoopagomycota	17	2
Blastocladiomycota	30	3
Cryptomycota	26	3
Total	188	31
