# Supplementary material for: Reconstruction of gene innovation associated with major evolutionary transitions in the kingdom Fungi
Source: BMC Biol. 2022 Jun 15;20:144. doi: 10.1186/s12915-022-01346-8 (PMC9202105; doi:10.1186/s12915-022-01346-8)
Supplement: Supplementary file 3 — Additional file 3: Table S2. Annotation of 188 novel orthogroups. [file 12915_2022_1346_MOESM3_ESM.xlsx]

## Sheet: Fungi 
OG accession	Functional description
OG0000612	Na+/H+ antiporter; Sodium export from cell, takes up external protons in exchange for internal sodium ions.
OG0000848	Transcription factor; involved in stress responses and to cadmium, iron metabolism, and pleiotropic drug resistance; overexpression increases cadmium resistance and filamentous growth
OG0000917	Involved in chitin biosynthesis; CHS7 ;Chaperone required for the export of the chitin synthase CHS3 from the endoplasmic reticulum.
OG0000942	Positively regulate glycerol transport;
OG0001147	Localizes to the bud tip; cytoskeleton during mitotic interphase; negative regulator of mitosis
OG0001267	DNA translocase subunit of SWI/SNF complex which is required for the positive and negative regulation of gene expression of a large number of genes
OG0001635	Protein involved in bud-site selection; is a cortical regulator of dynein; cytoskeleton during mitotic interphase; affect actin cable assembly, cytokinesis, and polarized growth
OG0002138	Component of the polarisome;required for pseudohyphal growth; bipolar bud site selection; actin cytoskeletal organization during polarized growth
OG0003002	Transcriptional regulator of a variety of genes;
OG0003157	Sorting and processing of soluble vacuolar proteins and assembly of the vacuolar H+-ATPase
OG0003160
OG0003186	Protein with a potential role in cell survival pathways; required for the diauxic growth shift
OG0003341	RNA processing and modification
OG0003464	Acts as component of the Sec62/63 complex which is involved in SRP-independent post-translational translocation across the endoplasmic reticulum (ER) and functions together with the Sec61 complex and KAR2 in a channel-forming translocon complex.
OG0003507	RNA 5'-triphosphatase involved in mRNA 5' capping;
OG0003569	Mitochondrion inner membrane; Component of the mitochondrial TIM22 complex; involved in insertion of polytopic proteins into the inner membrane;TIM54
OG0003625	Histone acetyltransferase; critical for cell survival in presence of DNA damage during S phase, required for recovery after DSB repair; shmoo contact with partner cell
OG0003627	RSM25; Component of the small subunit of the mitochondrial ribosome, which mediates translation in the mitochondrion
OG0003732	Component of RNA polymerase I core factor complex (CF) that acts as a SUA7/TFIIB-like factor and plays a key role in multiple steps during transcription initiation
OG0003742	MRPL36; Mitochondrial ribosomal protein of the large subunit
OG0003774	Protein required for pre-rRNA processing; also required for 40S ribosomal subunit assembly; essential gene
OG0003863	ABC transporter-like
OG0003884
OG0003911
OG0004127
OG0004175	Controls particularly membrane and organelle development genes; is involved in transcription regulation and nucleosome positioning
The OGs in bold are novel orthogroups identified using 90% cutoff

## Sheet: Blastocladiomycota
OG accession	Functional description	OG accession	Functional description	OG accession	Functional description	OG accession	Functional description	OG accession	Functional description	OG accession	Functional description	OG accession	Functional description	OG accession	Functional description	OG accession	Functional description	OG accession	Functional description	OG accession	Functional description	OG accession	Functional description	OG accession	Functional description	OG accession	Functional description	OG accession	Functional description	OG accession	Functional description	OG accession	Functional description	OG accession	Functional description	OG accession	Functional description	OG accession	Functional description	OG accession	Functional description	OG accession	Functional description	OG accession	Functional description	OG accession	Functional description	OG accession	Functional description
OG0000007	Transcriptional regulator expansion (mutiple function)
OG0000891	Copper-binding transcription factor; activates transcription of the metallothionein genes CUP1-1 and CUP1-2 in response to elevated copper concentrations; septum assembly
OG0001144
OG0001456
OG0002036	Encodes a novel membrane protein that affects cell wall composition; cell shape and deposition of chitin
OG0003054	Required for tRNA splicing and splicing the mRNA encoding Hac1p, a transcription factor that interferes with cell cycle progression and cytoskeleton morphology
OG0003082	Conserved fungal gene linked to DNA repair and proteasome function;
OG0003123	Major isoform of tropomyosin; binds to and stabilizes actin cables and filaments, which direct polarized cell growth and the distribution of several organelles
OG0003127
OG0003257	Component of the MICOS complex;MIC26
OG0003449	Vacuole inheritance
OG0003591	Protein with a potential role in tethering ER and vacuoles;
OG0003659	Component of the MICOS complex; MICOS (formerly MINOS or MitOS) is a mitochondrial inner membrane complex that extends into the intermembrane space and has a role in the maintenance of crista junctions, inner membrane architecture, and formation of contact sites to the outer membrane
OG0003668	Subunit of the membrane-associated retromer complex; essential for endosome-to-Golgi retrograde protein transport;
OG0003719	Subunit f of the F0 sector of mitochondrial F1F0 ATP synthase
OG0003728	MRPL31; Mitochondrial ribosomal protein of the large subunit
OG0003753
OG0003768	Subunit of the C-terminal Domain Kinase I (CTDK-I) complex that acts as a positive transcription elongation regulator; mutations cause fragmented septum
OG0003791
OG0003883	Vacuolar sorting
OG0003904	MRPL20; Mitochondrial ribosomal protein of the large subunit
OG0003915	Role in the nicotinamide riboside (NR) salvage pathway of NAD+ biosynthesis; ATPase involved in filamentation pathways;
OG0003961	MRPL28; Mitochondrial ribosomal protein of the large subunit
OG0004006	MRP10; Mitochondrial ribosomal protein of the small subunit
OG0004105
OG0004107	Protein that associates with mitochondrial ribosome
OG0004150	Up-regulated during septation protein 1 (uds1); Involved in septation
OG0004209
OG0004231	Complex IV is the terminal member of the mitochondrial inner membrane electron transport chain
OG0004541	Component of the TOM (translocase of outer membrane) complex; TOM7
[truncated: 5,000 more columns]

## Sheet: Zoopagomycota
OG accession	Functional description
OG0002773	A pheromone-promoted role during mating projection positioning
OG0003653	Plays a role in the coordination of growth and proliferation.
OG0003793	Involved in telomere capping
OG0003862	Component of the DASH complex, a microtubule-binding subcomplex of the outer kinetochore that is essential for proper chromosome segregation.
OG0003971
OG0004017	ATP19 Mitochondrial membrane ATP synthase; Mitochondrion inner membrane
OG0004068	TOM13 has a role in assembly of Tom20p into the TOM complex Mitochondrion outer membrane
OG0004116	Transcription factor; involved in pheromone response, polarized growth and transcription.
OG0004158	Required for proper folding and/or the stability of a subset of proteins in the endoplasmic reticulum. Involved in GPI-anchor biosynthesis that play essential roles in cell-wall rigidity
OG0004207	Component of the DASH complex, a microtubule-binding subcomplex of the outer kinetochore that is essential for proper chromosome segregation.
OG0004252	54S ribosomal protein MRP49; Mitochondrial ribosomal protein of the large subunit
OG0004277	Required for spore wall formation during sporulation.
OG0004351
OG0004362	Essential subunit of the Dam1 complex (aka DASH complex);
OG0004527
OG0004536	ATP18; ATP synthase; Mitochondrion inner membrane
OG0004613

## Sheet: Mucoromycota
OG accession	Functional description
OG0003311	Utilization of nitrogen; Yeast cells may require SHR3 to expedite the processing of permeases to ensure their rapid expression at the plasma membrane in response to changing environmental conditions.
OG0003640	Involved in karyogamy.
OG0003733	Component of the Mediator complex, a coactivator involved in the regulated transcription of nearly all RNA polymerase II-dependent genes.
OG0003823
OG0003849	Component of inositol phosphorylceramide (IPC) synthase; KEI1 is an essential step in sphingolipid biosynthesis
OG0003854
OG0004002	Essential subunit of the Dam1 complex (aka DASH complex); is essential for proper chromosome segregation
OG0004008
OG0004021	LUG1 deletion prevents cells containing the [URE3] prion or lacking Ure2p from growing on glycerol; involved in the pathway protein ubiquitination; symbiosis-related gene
OG0004053
OG0004082	Protein with a role in ER delivery of tail-anchored membrane proteins
OG0004129	Required for the processing and/or for the stability of the CYTB and COX1 intron-containing pre-mRNAs and of the ATP6 transcript
OG0004182	Involved in mitochondrial lipid homeostasis; integral membrane protein that localizes to the mitochondrial outer membrane; involved in mitochondrial morphology
OG0004235	Essential subunit of the Dam1 complex (aka DASH complex); is essential for proper chromosome segregation
OG0005207	Dihydroorotate dehydrogenase; catalyzes the fourth enzymatic step in the de novo biosynthesis of pyrimidines

## Sheet: Dikaryon
OG accession	Functional description
OG0000443
OG0001063
OG0001108	Dimorphic switch; Transcription factor involved in chromatin remodeling as it relates to the regulation of pseudohyphal growth, mitosis, meiosis, sporulation, lipid metabolism and nitrogen catabolite repression; Hyphal development; hyphal extension and virulence
OG0001376
OG0001914
OG0002034	Required for respiratory growth
OG0002108
OG0002260	4-hydroxyphenylpyruvate dioxygenase
OG0002419
OG0002758
OG0003520	Leucine biosynthesis
OG0004097	Probably involved in transcription regulation via its interaction with the INO80 complex, a chromatin-remodeling complex.
OG0004156	Involved in the early step of endocytosis.
OG0004162	Required for normal levels of the cell wall 1,6-beta-glucan; Involved in a protein folding machinery chaperoning proteins acting in various physiological processes including cell wall synthesis and lysis of autophagic bodies. Controls actin cytoskeleton polarization to the mother-bud neck and CLB2 protein stability.
OG0004220	Mutant is defective in directing meiotic recombination events to homologous chromatids;
OG0004267	Regulator of phospholipase D (Spo14p) which is required for meiosis and spore formation
OG0004279	May play a role in polarity establishment and bud formation.
OG0004304	Lactonase
OG0004312	Mucin family member; functions in Cdc42p- and MAP kinase-dependent filamentous growth signaling pathway; bud site selection, (1->3)-beta-D-glucan biosynthesis, hyperosmotic response, and cell wall organization; localizes to plasma membrane and sites of polarized growth
OG0004325	Trans-acting factors of the ribosome biogenesis process
OG0004427	MRPL25; Mitochondrial ribosomal protein of the large subunit
OG0004544	Cell surface fascilin domain protein; has a role in sporulation
OG0004581
OG0004640
OG0004662	Required for haploid cells axial budding pattern.
OG0004677
OG0004742
OG0004830
OG0004891
OG0005036
OG0005154
OG0005301
OG0005305

## Sheet: Basidiomycota
OG accession	Functional description
OG0000131	Fruit-body development
OG0003975	Fruit-body development
OG0004261	Fruit-body development
OG0004945	Fruit-body development
OG0006709	Fruit-body development
OG0006997	Fruit-body development
OG0007610
OG0008214	Fruit-body development
OG0008218	Homeobox protein; transcription factor; Ustilago B locus mating-type
OG0008736
OG0008429
OG0008432
OG0008499
OG0008500
OG0008582
OG0008655
OG0008733
OG0008812	Fruit-body development
OG0008817
OG0008819	Fruit-body development
OG0008907
OG0008910	Fruit-body development
OG0009074
OG0009080
OG0009178
OG0009184	Fruit-body development
OG0009186
OG0009187	Fruit-body development
OG0009278	Fruit-body development
OG0009280	Fruit-body development
OG0009282
OG0009284
OG0009388	Fruit-body development
OG0009474	Fruit-body development
OG0009479	Fruit-body development
OG0009480
OG0009583	Fruit-body development
OG0009686
OG0009787	Fruit-body development
OG0009920
OG0010340	Fruit-body development

## Sheet: Ascomycota
OG accession	Functional description
OG0003382	Contributes to the wild-type cellular response to nitrogen stress; required for wild-type filamentous growth, cell growth, and cell-cell adhesion
OG0004732	Protein with a role in determining mitochondrial architecture; inner membrane protein that interacts physically and genetically with the MICOS complex and is required for its integrity
OG0004771	Ascospore formation; Cell wall biogenesis; plays a role in septation
OG0004801
OG0004846	Role in basal internalization and turnover of Ste2p, mating and zygote formation
OG0004922	Involved in membrane organization and might act as a sensor of sphingolipids that regulates plasma membrane function
OG0005010	Ascospore formation; pH sensor molecule, component of the RIM101 pathway; has a role in cell wall construction and alkaline pH response; yeast-to-hyphal transition in Candida
OG0005024	Subunit of the RNA polymerase II mediator complex; associates with core polymerase subunits to form the RNA polymerase II holoenzyme
OG0005074	Deletion results in multiseptate cell (medium); subunit of the HIR complex; HIR is a nucleosome assembly complex involved in regulation of histone gene transcription
OG0005079	Deletion results in multiseptate cell (medium); required for modification of wobble nucleosides in tRNA
OG0005110	Component of the conserved oligomeric Golgi complex
OG0005136	SRP functions in protein targeting to the endoplasmic reticulum membrane
OG0005153	Component of the histone deacetylase Rpd3L complex; possibly involved in cell fusion and invasive growth; relocalizes to the cytosol in response to hypoxia
OG0005166	Protein that exhibits physical and genetic interactions with Rpb8p; Rpb8p is a subunit of RNA polymerases I, II, and III
OG0005171	Mitochondrial Class One protein of 32 kDa
OG0005173	Protein that associates with mitochondrial ribosome; required for the stability of Atp9p mRNA
OG0005185	Deletion results in multiseptate cell; subunit of the RNA polymerase II mediator complex
OG0005257	Nucleolar integrity and processing of pre-rRNA
OG0005274	Essential component of the MIND kinetochore complex; required for the spindle checkpoint and kinetochore integrity; required for accurate chromosome segregation
OG0005289	Receptor for alpha-factor pheromone; seven transmembrane-domain GPCR that interacts with both pheromone and a heterotrimeric G protein to initiate the signaling response that leads to mating between haploid a and alpha cells
OG0005290	Mitochondrial intermembrane space protein; imported via the MIA import machinery
OG0005291	Protein involved in resistance to desiccation stress; exhibits antioxidant properties; stabilizing factors of the inactive mitochondrial F0F1-ATPase.
OG0005356	Component of the DSC E3 ubiquitin ligase complex which is required for the sre1 transcriptional activator proteolytic cleavage to release the soluble transcription factor from the membrane in low oxygen or sterol conditions.
OG0005401	Component of Rpd3L histone deacetylase complex; silent mating-type loci
OG0005402	Functions as part of ribonuclease MRP (RNase MRP), which is involved in rRNA processing in mitochondria
OG0005564	Deletion results in inviable branched, curved, elongated vegetative cell
