# Supplementary material for: Reconstruction of gene innovation associated with major evolutionary transitions in the kingdom Fungi
Source: BMC Biol. 2022 Jun 15;20:144. doi: 10.1186/s12915-022-01346-8 (PMC9202105; doi:10.1186/s12915-022-01346-8)
Supplement: Supplementary file 4 — Additional file 4: Table S3. GO enrichment analysis of novel orthogroups based on Saccharomyces cerevisiae homologs. [file 12915_2022_1346_MOESM4_ESM.xlsx]

## Sheet: Ascomycota
GO term	Description
GO:0030866	cortical actin cytoskeleton organization
GO:0032185	septin cytoskeleton organization
GO:0072659	protein localization to plasma membrane
GO:0030437	ascospore formation
GO:0031505	fungal-type cell wall organization
GO:2000219	positive regulation of invasive growth in response to glucose limitation
GO:0061188	negative regulation of chromatin silencing at rDNA
GO:0061186	negative regulation of chromatin silencing at silent mating-type cassette
GO:0070941	eisosome assembly
GO:0031939	negative regulation of chromatin silencing at telomere
GO:0006897	endocytosis
GO:0015031	protein transport
GO:0000122	negative regulation of transcription from RNA polymerase II promoter
GO:0006325	chromatin organization

## Sheet: Dikarya
GO term	Description
GO:0030010	establishment of cell polarity
GO:0007232	osmosensory signaling pathway via Sho1 osmosensor
GO:0009098	leucine biosynthetic process
GO:0006972	hyperosmotic response
GO:0019752	carboxylic acid metabolic process
GO:0009082	branched-chain amino acid biosynthetic process
GO:0001402	signal transduction involved in filamentous growth
GO:0000282	cellular bud site selection

## Sheet: Mucoromycota
GO term	Description
GO:0051987	positive regulation of attachment of spindle microtubules to kinetochore
GO:0031116	positive regulation of microtubule polymerization
GO:0008608	attachment of spindle microtubules to kinetochore

## Sheet: Zoopagomycota
GO term	Description
GO:0007049	cell cycle
GO:0051987	positive regulation of attachment of spindle microtubules to kinetochore
GO:0065003	macromolecular complex assembly
GO:0031116	positive regulation of microtubule polymerization
GO:0008608	attachment of spindle microtubules to kinetochore
GO:0006754	ATP biosynthetic process
GO:0015986	ATP synthesis coupled proton transport
GO:0051301	cell division

## Sheet: Blastocladiomycota
GO term	Description
GO:0006355	regulation of transcription, DNA-templated
GO:0006351	transcription, DNA-templated
GO:0045944	positive regulation of transcription from RNA polymerase II promoter
GO:0006878	cellular copper ion homeostasis
GO:0061414	positive regulation of transcription from RNA polymerase II promoter by a nonfermentable carbon source
GO:0006879	cellular iron ion homeostasis
GO:0032543	mitochondrial translation
GO:0042407	cristae formation

## Sheet: Cryptomycota
GO term	Description
GO:0036003	positive regulation of transcription from RNA polymerase II promoter in response to stress
GO:0030950	establishment or maintenance of actin cytoskeleton polarity
GO:0008360	regulation of cell shape
GO:0006979	response to oxidative stress
GO:0098507	polynucleotide 5' dephosphorylation
GO:0031382	mating projection assembly
GO:0090372	positive regulation of glycerol transport
GO:0006355	regulation of transcription, DNA-templated
GO:0036267	invasive filamentous growth
GO:0038203	TORC2 signaling
GO:0043410	positive regulation of MAPK cascade
GO:0006370	7-methylguanosine mRNA capping
GO:0046686	response to cadmium ion
GO:0001558	regulation of cell growth
GO:0016197	endosomal transport
GO:0070941	eisosome assembly
GO:0072659	protein localization to plasma membrane
GO:0051017	actin filament bundle assembly
GO:0007121	bipolar cellular bud site selection
GO:0031929	TOR signaling
