# Supplementary material for: Reconstruction of gene innovation associated with major evolutionary transitions in the kingdom Fungi
Source: BMC Biol. 2022 Jun 15;20:144. doi: 10.1186/s12915-022-01346-8 (PMC9202105; doi:10.1186/s12915-022-01346-8)
Supplement: Supplementary file 5 — Additional file 5: Table S4. Details of mitochondria-localized novel proteins. [file 12915_2022_1346_MOESM5_ESM.xlsx]

## Sheet: Table1
Mitochondria-localized novel proteins at phylum level
Gene	Mitochondrial location	Origin node	Function	Complexes
RSM25	Inner membrane	Cryptomycota	Translation in the mitochondrion
TIM54	Inner membrane	Cryptomycota	Mediates the import and insertion of multi-pass transmembrane proteins into the mitochondrial inner membrane.	TIM22 complex
MRPL36	Inner membrane	Cryptomycota	Translation in the mitochondrion	Ribosomal subunit
MRP10	Inner membrane	Blastocladiomycota	Translation in the mitochondrion	Ribosomal subunit
COX9	Inner membrane	Blastocladiomycota	Oxidative phosphorylation	Respiratory chain
ATP17	Inner membrane	Blastocladiomycota	ATP synthase	ATP synthase
MRPL28	Inner membrane	Blastocladiomycota	Translation in the mitochondrion	Ribosomal subunit
MIC19	Inner membrane	Blastocladiomycota	Maintenance of crista junctions	MICOS
MRPL20	Inner membrane	Blastocladiomycota	Translation in the mitochondrion	Ribosomal subunit
MRX11	Outer membrane	Blastocladiomycota	Unknown
MIC26	Inner membrane	Blastocladiomycota	Maintenance of crista junctions	MICOS
TOM7	Outer membrane	Blastocladiomycota	Mitochondrial outer membrane protein import	TOM
MRPL31	Inner membrane	Blastocladiomycota	Translation in the mitochondrion	Ribosomal subunit
POF1	Mitochondrion	Blastocladiomycota	Catalyzes the conversion of nicotinamide mononucleotide (NMN) to nicotinamide adenine dinucleotide (NAD+)
ATP18	Inner membrane	Zoopagomycota	ATP synthase	ATP synthase
ATP19	Inner membrane	Zoopagomycota	ATP synthase	ATP synthase
TOM13	Outer membrane	Zoopagomycota	Mitochondrial outer membrane protein import	TOM
MRP49	Inner membrane	Zoopagomycota	Synthesis of mitochondrial genome-encoded proteins	Ribosomal subunit
MTF2	Mitochondrion matrix	Mucoromycota	Required processing for cob, cox1 and ATP6
MCP1	Outer membrane	Mucoromycota	Mitochondrial lipid homeostasis
MRPL25	Inner membrane	Dikaryon	Translation in the mitochondrion	Ribosomal subunit
MSC1	Mitochondrion	Dikaryon	Unknown
LEU4/9	Mitochondrion	Dikaryon	Leucine biosynthesis
MIX23	Intermembrane	Ascomycota	Regulator of the mitochondrial protein import
MCO32	Mitochondrion	Ascomycota	Unknown
AIM24	Mitochondrion	Ascomycota	Determining mitochondrial architecture
ATP25	Inner membrane	Ascomycota	Stabilization factor for ATP9
STF2/TMA10*	Mitochondrion	Ascomycota	Stabilizing factors of the inactive mitochondrial F0F1-ATPase
* the proteins are not in the list of high-confidence mitochondrial localization published in [37], but verified by the study "Formation of the Yeast F1F0-ATP Synthase Dimeric Complex Does Not Require the ATPase Inhibitor Protein, Inh1". This orthogroup is not used for Fisher Exact Test

## Sheet: Table2
Mitochondria-localized novel proteins in S. cerevisiae
Gene	Mitochondrial location	Origin node	Function	Complexes
AIM26	Mitochondrion membrane	S. cerevisiae	Mitochondria autophagy
RSF1	Mitochondrion	S. cerevisiae	Required for respiratory growth
YPR099C	Mitochondrion	S. cerevisiae	Unknown
YPR146C	Mitochondrion	S. cerevisiae	Unknown
CBS1	Inner membrane	S. cerevisiae	Translational activator of cob
YEL067C	Mitochondrion	S. cerevisiae	Unknown
FMP49	Mitochondrion	S. cerevisiae	Unknown
MMO1	Mitochondrion	S. cerevisiae	Unknown
COX24	Inner membrane	S. cerevisiae	Translation in the mitochondrion	Ribosomal subunit
CIS1	Mitochondrion	S. cerevisiae	Citrinin resistance
MIN4	Mitochondrion	S. cerevisiae	Unknown
ZEO1	Outer membrane	S. cerevisiae	Cell wall stress
MCO10	Mitochondrion	S. cerevisiae	Unknown
