# Supplementary material for: Reconstruction of gene innovation associated with major evolutionary transitions in the kingdom Fungi
Source: BMC Biol. 2022 Jun 15;20:144. doi: 10.1186/s12915-022-01346-8 (PMC9202105; doi:10.1186/s12915-022-01346-8)
Supplement: Supplementary file 6 — Additional file 6: Table S5. Distribution of dihydroorotate dehydrogenases among 267 fungal species. [file 12915_2022_1346_MOESM6_ESM.xlsx]

## Sheet: Sheet1
There are two copies; one is native and the other one was transferred from bacteria
Orthogroup	Origin	FAD_Altal1	FAD_Aulhe2	FAD_Aurpu_var_mel1	FAD_Cenge3	FAD_Conap1	FAD_Delco1	FAD_Delst1	FAD_Elsamp1	FAD_Erebi1	FAD_Glost2	FAD_Hyspu1_1	FAD_Leppa1	FAD_Linrh1	FAD_Lopmy1	FAD_Micmi1	FAD_Myrdu1	FAD_Mytre1	FAD_Patat1	FAD_Phy27169	FAD_Polci1	FAD_Psehy1	FAD_Rhili1	FAD_Rhyru1_1	FAD_Sacpr1	FAD_Sepmu1	FAD_Totfu1	FAD_Tribi1	FAD_Tryvi1	FAD_Venin1	FAE_Artbe1	FAE_Aspnid1	FAE_Blade1	FAE_Byssp1	FAE_Capcor1	FAE_Claba1	FAE_Cocim1	FAE_Cypeu1	FAE_EndpusZ1	FAE_Eurhe1	FAE_Exoaq1	FAE_Fonmo1	FAE_Hisca1	FAE_Micca1	FAE_Neofi1	FAE_Paevar1	FAE_Paevar_HGY_1	FAE_Parbra1	FAE_Pench1
OG0005207	Bacterial	Altal1_1019245	Aulhe2_444965	Aurpu_var_mel1_48287	Cenge3_596132	Conap1_95636	Delco1_459066	Delst1_374453	Elsamp1_198491	Erebi1_453921	Glost2_310786	Hyspu1_1_114109	Leppa1_379859	Linrh1_333794	Lopmy1_359816	Micmi1_426545		Mytre1_145268	Patat1_1008319		Polci1_283657	Psehy1_472972	Rhili1_79941		Sacpr1_38936		Totfu1_649584	Tribi1_575715	Tryvi1_446275	Venin1_13840					Capcor1_8186	Claba1_129919		Cypeu1_119569			Exoaq1_11366	Fonmo1_3449
OG0002720	Eukaryotic	Altal1_982905	Aulhe2_462786	Aurpu_var_mel1_55492	Cenge3_664336	Conap1_99403	Delco1_441776	Delst1_425572	Elsamp1_195972	Erebi1_457699	Glost2_353299	Hyspu1_1_114966	Leppa1_419861	Linrh1_45006	Lopmy1_471812	Micmi1_423543	Myrdu1_3748	Mytre1_466593	Patat1_982445	Phy27169_305481	Polci1_342721	Psehy1_478658	Rhili1_47014	Rhyru1_1_120506	Sacpr1_34874	Sepmu1_150799	Totfu1_629127	Tribi1_525724	Tryvi1_523104	Venin1_19791	Artbe1_2558	Aspnid1_4398		Byssp1_7877	Capcor1_3888	Claba1_137611	Cocim1_5630	Cypeu1_120238	EndpusZ1_7406	Eurhe1_409778	Exoaq1_7147	Fonmo1_9281	Hisca1_3017	Micca1_2215	Neofi1_7776	Paevar1_486580	Paevar_HGY_1_303244	Parbra1_2859	Pench1_33932
[truncated: 219 more columns]
