# Supplementary material for: Reconstruction of gene innovation associated with major evolutionary transitions in the kingdom Fungi
Source: BMC Biol. 2022 Jun 15;20:144. doi: 10.1186/s12915-022-01346-8 (PMC9202105; doi:10.1186/s12915-022-01346-8)
Supplement: Supplementary file 7 — Additional file 7: Table S6. Genomes used in this study, species code, BUSCO scores and phylum information. [file 12915_2022_1346_MOESM7_ESM.xlsx]

## Sheet: TableS6
Group	Sub	Genomes	Missinggene(%)	Number of Buscos	Sources	Doi	BUSCOdatabase
Ascomycota	Dothideomycetes	FAD_Altal1	1.1	n:290	https://mycocosm.jgi.doe.gov/Altal1	doi:10.1371/journal.pone.0157844	Eukaryota,n=303
Ascomycota	Dothideomycetes	FAD_Aulhe2	0	n:290	https://mycocosm.jgi.doe.gov/Aulhe2	doi:10.1016/j.simyco.2020.01.003	Metazoa,n=978
Ascomycota	Dothideomycetes	FAD_Aurpu_var_mel1	0.4	n:290	https://mycocosm.jgi.doe.gov/Aurpu_var_mel1	doi:10.1186/1471-2164-15-549	Fungi,n=290
Ascomycota	Dothideomycetes	FAD_Cenge3	2.1	n:290	https://mycocosm.jgi.doe.gov/Cenge3	doi:10.1038/ncomms12662	Viridiplantae,n=430
Ascomycota	Dothideomycetes	FAD_Conap1	0.1	n:290	https://mycocosm.jgi.doe.gov/Conap1	doi:10.1016/j.simyco.2017.01.001
Ascomycota	Dothideomycetes	FAD_Delco1	0.4	n:290	https://mycocosm.jgi.doe.gov/Delco1	doi:10.1016/j.simyco.2020.01.003
Ascomycota	Dothideomycetes	FAD_Delst1	0.3	n:290	https://mycocosm.jgi.doe.gov/Delst1	doi:10.1016/j.simyco.2020.01.003
Ascomycota	Dothideomycetes	FAD_Elsamp1	0.1	n:290	https://mycocosm.jgi.doe.gov/Elsamp1	doi:10.1016/j.simyco.2020.01.003
Ascomycota	Dothideomycetes	FAD_Erebi1	0	n:290	https://mycocosm.jgi.doe.gov/Erebi1	doi:10.1016/j.simyco.2020.01.003
Ascomycota	Dothideomycetes	FAD_Glost2	0.7	n:290	https://mycocosm.jgi.doe.gov/Glost2	doi:10.1038/ncomms12662
Ascomycota	Dothideomycetes	FAD_Hyspu1_1	0.7	n:290	https://mycocosm.jgi.doe.gov/Hyspu1_1	doi:10.1371/journal.ppat.1003037
Ascomycota	Dothideomycetes	FAD_Leppa1	0	n:290	https://mycocosm.jgi.doe.gov/Leppa1	doi:10.1038/ncomms12662
Ascomycota	Dothideomycetes	FAD_Linrh1	1	n:290	https://mycocosm.jgi.doe.gov/Linrh1	doi:10.1016/j.simyco.2020.01.003
Ascomycota	Dothideomycetes	FAD_Lopmy1	0.3	n:290	https://mycocosm.jgi.doe.gov/Lopmy1	doi:10.1016/j.simyco.2020.01.003
Ascomycota	Dothideomycetes	FAD_Micmi1	0.7	n:290	https://mycocosm.jgi.doe.gov/Micmi1	doi:10.1016/j.simyco.2020.01.003
Ascomycota	Dothideomycetes	FAD_Myrdu1	0.4	n:290	https://mycocosm.jgi.doe.gov/Myrdu1	doi:10.1016/j.simyco.2020.01.003
Ascomycota	Dothideomycetes	FAD_Mytre1	1.4	n:290	https://mycocosm.jgi.doe.gov/Mytre1	doi:10.1016/j.simyco.2020.01.003
Ascomycota	Dothideomycetes	FAD_Patat1	0	n:290	https://mycocosm.jgi.doe.gov/Patat1	doi:10.1016/j.simyco.2020.01.003
Ascomycota	Dothideomycetes	FAD_Phy27169	1.4	n:290	https://mycocosm.jgi.doe.gov/Phy27169	doi:10.1111/mpp.12861
Ascomycota	Dothideomycetes	FAD_Polci1	0	n:290	https://mycocosm.jgi.doe.gov/Polci1	doi:10.1016/j.simyco.2020.01.003
Ascomycota	Dothideomycetes	FAD_Psehy1	0.4	n:290	https://mycocosm.jgi.doe.gov/Psehy1	doi:10.1016/j.simyco.2020.01.003
Ascomycota	Dothideomycetes	FAD_Rhili1	0.4	n:290	https://mycocosm.jgi.doe.gov/Rhili1	doi:10.1016/j.simyco.2020.01.003
Ascomycota	Dothideomycetes	FAD_Rhyru1_1	1.7	n:290	https://mycocosm.jgi.doe.gov/Rhyru1_1	doi:10.1371/journal.ppat.1003037
Ascomycota	Dothideomycetes	FAD_Sacpr1	1.1	n:290	https://mycocosm.jgi.doe.gov/Sacpr1	doi:10.1016/j.simyco.2020.01.003
Ascomycota	Dothideomycetes	FAD_Sepmu1	0.1	n:290	https://mycocosm.jgi.doe.gov/Sepmu1	doi:10.1371/journal.ppat.1003037
Ascomycota	Dothideomycetes	FAD_Totfu1	0.4	n:290	https://mycocosm.jgi.doe.gov/Totfu1	doi:10.1016/j.simyco.2020.01.003
Ascomycota	Dothideomycetes	FAD_Tribi1	0.4	n:290	https://mycocosm.jgi.doe.gov/Tribi1	doi:10.1016/j.simyco.2020.01.003
Ascomycota	Dothideomycetes	FAD_Tryvi1	0.4	n:290	https://mycocosm.jgi.doe.gov/Tryvi1	doi:10.1016/j.simyco.2020.01.003
Ascomycota	Dothideomycetes	FAD_Venin1	1.5	n:290	https://mycocosm.jgi.doe.gov/Venin1	doi:10.1186/s12864-017-3699-1
Ascomycota	Eurotiomycetes	FAE_Artbe1	3.8	n:290	https://mycocosm.jgi.doe.gov/Artbe1	doi:10.1186/gb-2011-12-1-r7
Ascomycota	Eurotiomycetes	FAE_Aspnid1	0.4	n:290	https://mycocosm.jgi.doe.gov/Aspnid1	doi:10.1093/nar/gkr875
Ascomycota	Eurotiomycetes	FAE_Blade1	1.1	n:290	https://mycocosm.jgi.doe.gov/Blade1	doi:10.1371/journal.pgen.1005493
Ascomycota	Eurotiomycetes	FAE_Byssp1	1	n:290	https://mycocosm.jgi.doe.gov/Byssp1	doi:10.1128/genomeA.01162-13
Ascomycota	Eurotiomycetes	FAE_Capcor1	0	n:290	https://mycocosm.jgi.doe.gov/Capcor1	doi:10.1016/j.simyco.2017.01.001
Ascomycota	Eurotiomycetes	FAE_Claba1	0.3	n:290	https://mycocosm.jgi.doe.gov/Claba1	doi:10.1016/j.simyco.2017.01.001
Ascomycota	Eurotiomycetes	FAE_Cocim1	0	n:290	https://mycocosm.jgi.doe.gov/Cocim1	doi:10.1101/gr.087551.108
Ascomycota	Eurotiomycetes	FAE_Cypeu1	0.1	n:290	https://mycocosm.jgi.doe.gov/Cypeu1	doi:10.1016/j.simyco.2017.01.001
Ascomycota	Eurotiomycetes	FAE_EndpusZ1	5.5	n:290	https://mycocosm.jgi.doe.gov/EndpusZ1	doi:10.1186/1471-2164-15-34
Ascomycota	Eurotiomycetes	FAE_Eurhe1	0.4	n:290	https://mycocosm.jgi.doe.gov/Eurhe1	doi:10.1038/ncomms4745
Ascomycota	Eurotiomycetes	FAE_Exoaq1	0.3	n:290	https://mycocosm.jgi.doe.gov/Exoaq1	doi:10.1016/j.simyco.2017.01.001
Ascomycota	Eurotiomycetes	FAE_Fonmo1	0.7	n:290	https://mycocosm.jgi.doe.gov/Fonmo1	doi:10.1128/genomeA.00731-16
Ascomycota	Eurotiomycetes	FAE_Hisca1	2.7	n:290	https://mycocosm.jgi.doe.gov/Hisca1	doi:10.1101/gr.087551.108
Ascomycota	Eurotiomycetes	FAE_Micca1	0.7	n:290	https://mycocosm.jgi.doe.gov/Micca1	doi:10.1128/mBio.00259-12
Ascomycota	Eurotiomycetes	FAE_Neofi1	0.4	n:290	https://mycocosm.jgi.doe.gov/Neofi1	doi:10.1093/nar/gkr875
Ascomycota	Eurotiomycetes	FAE_Paevar_HGY_1	0.8	n:290	https://mycocosm.jgi.doe.gov/Paevar_HGY_1	doi:10.3389/fmicb.2018.03058
Ascomycota	Eurotiomycetes	FAE_Paevar1	0.4	n:290	https://mycocosm.jgi.doe.gov/Paevar1	doi:10.3389/fmicb.2018.03058
Ascomycota	Eurotiomycetes	FAE_Parbra1	0.4	n:290	https://mycocosm.jgi.doe.gov/Parbra1	doi:10.1371/journal.pgen.1002345
Ascomycota	Eurotiomycetes	FAE_Pench1	0.7	n:290	https://mycocosm.jgi.doe.gov/Pench1	doi:10.1186/s13059-017-1151-0
Ascomycota	Eurotiomycetes	FAE_PenchWisc1_1	0.1	n:290	https://mycocosm.jgi.doe.gov/PenchWisc1_1	doi:10.1038/nbt.1498
Ascomycota	Eurotiomycetes	FAE_Phach1	7.2	n:290	https://mycocosm.jgi.doe.gov/Phach1	doi:10.1186/s12864-015-1624-z
Ascomycota	Eurotiomycetes	FAE_Phiatt1	4.8	n:290	https://mycocosm.jgi.doe.gov/Phiatt1	doi:10.1128/genomeA.01099-15
Ascomycota	Eurotiomycetes	FAE_Talabor1	2.7	n:290	https://mycocosm.jgi.doe.gov/Talabor1	doi:10.1080/00275514.2018.1456835
Ascomycota	Eurotiomycetes	FAE_Thelan1	4.6	n:290	https://mycocosm.jgi.doe.gov/Thelan1	doi:10.1128/genomeA.00388-13
Ascomycota	Eurotiomycetes	FAE_Triru1	0.7	n:290	https://mycocosm.jgi.doe.gov/Triru1	doi:10.1128/mBio.00259-12
Ascomycota	Eurotiomycetes	FAE_Uncre1	4.1	n:290	https://mycocosm.jgi.doe.gov/Uncre1	doi:10.1101/gr.087551.108
Ascomycota	Lecanoromycetes	FAL_Clagr3	1.4	n:290	https://mycocosm.jgi.doe.gov/Clagr3	doi:10.1186/s12864-019-5629-x
Ascomycota	Leotiomycetes	FALE_Acema1	0.4	n:290	https://mycocosm.jgi.doe.gov/Acema1	doi:10.1038/s41467-020-18795-w
Ascomycota	Leotiomycetes	FALE_Amore1	0.4	n:290	https://mycocosm.jgi.doe.gov/Amore1	doi:10.1111/nph.14974
Ascomycota	Leotiomycetes	FALE_Ascsa1	0.4	n:290	https://mycocosm.jgi.doe.gov/Ascsa1	doi:10.1371/journal.pgen.1002558
Ascomycota	Leotiomycetes	FALE_Blugr2	0.4	n:290	https://mycocosm.jgi.doe.gov/Blugr2	doi:10.1186/s12864-018-4750-6
Ascomycota	Leotiomycetes	FALE_Botci1	2.1	n:290	https://mycocosm.jgi.doe.gov/Botci1	doi:10.1128/EC.00164-12
Ascomycota	Leotiomycetes	FALE_Cadsp1	0	n:290	https://mycocosm.jgi.doe.gov/Cadsp1	doi:10.1038/s41598-018-24686-4
Ascomycota	Leotiomycetes	FALE_Chalo1	0	n:290	https://mycocosm.jgi.doe.gov/Chalo1	doi:10.1111/1462-2920.14873
Ascomycota	Leotiomycetes	FALE_Erynec1	9	n:290	https://mycocosm.jgi.doe.gov/Erynec1	doi:10.1186/1471-2164-15-1081
Ascomycota	Leotiomycetes	FALE_Glalo1	0.4	n:290	https://mycocosm.jgi.doe.gov/Glalo1	doi:10.1186/1471-2164-14-339
Ascomycota	Leotiomycetes	FALE_Marbr1	0.7	n:290	https://mycocosm.jgi.doe.gov/Marbr1	doi:10.1186/1471-2164-13-382
Ascomycota	Leotiomycetes	FALE_Melbi2	1.7	n:290	https://mycocosm.jgi.doe.gov/Melbi2	doi:10.1111/nph.14974
Ascomycota	Leotiomycetes	FALE_Oidma1	0.7	n:290	https://mycocosm.jgi.doe.gov/Oidma1	doi:10.1038/ng.3223
Ascomycota	Leotiomycetes	FALE_Phisc1	0	n:290	https://mycocosm.jgi.doe.gov/Phisc1	doi:10.1128/genomeA.01768-15
Ascomycota	Leotiomycetes	FALE_Pseudest1	0.7	n:290	https://mycocosm.jgi.doe.gov/Pseudest1	doi:10.1128/genomeA.00445-16
Ascomycota	Leotiomycetes	FALE_Sclsc1	0.8	n:290	https://mycocosm.jgi.doe.gov/Sclsc1	doi:10.1371/journal.pgen.1002230
Ascomycota	Orbiliomycetes	FAO_Artol1	0	n:290	https://mycocosm.jgi.doe.gov/Artol1	doi:10.1371/journal.ppat.1002179
Ascomycota	Orbiliomycetes	FAO_Monha1	1.3	n:290	https://mycocosm.jgi.doe.gov/Monha1	doi:10.1371/journal.pgen.1003909
Ascomycota	Pezizomycetes	FAP_Ascim1	0.7	n:290	https://mycocosm.jgi.doe.gov/Ascim1	doi:10.1038/s41559-018-0710-4
Ascomycota	Pezizomycetes	FAP_Ascni1	0.4	n:290	https://mycocosm.jgi.doe.gov/Ascni1	doi:10.1534/genetics.119.302749
Ascomycota	Pezizomycetes	FAP_Chove1	0.1	n:290	https://mycocosm.jgi.doe.gov/Chove1	doi:10.1038/s41559-018-0710-4
Ascomycota	Pezizomycetes	FAP_Kalpfe1	0	n:290	https://mycocosm.jgi.doe.gov/Kalpfe1	doi:10.1038/s41467-020-18795-w
Ascomycota	Pezizomycetes	FAP_Morimp1	0.3	n:290	https://mycocosm.jgi.doe.gov/Morimp1	doi:10.1111/1462-2920.14741
Ascomycota	Pezizomycetes	FAP_Pyrco1	0.6	n:290	https://mycocosm.jgi.doe.gov/Pyrco1	doi:10.1371/journal.pgen.1003820
Ascomycota	Pezizomycetes	FAP_Sphbr2	2.4	n:290	https://mycocosm.jgi.doe.gov/Sphbr2	doi:10.1128/MRA.00857-19
Ascomycota	Pezizomycetes	FAP_Terbo2	0	n:290	https://mycocosm.jgi.doe.gov/Terbo2	doi:10.1038/s41559-018-0710-4
Ascomycota	Pezizomycetes	FAP_Tirniv1	0.8	n:290	https://mycocosm.jgi.doe.gov/Tirniv1	doi:10.1038/s41467-020-18795-w
Ascomycota	Pezizomycetes	FAP_Trihyb1	3.1	n:290	https://mycocosm.jgi.doe.gov/Trihyb1	doi:10.1038/s41467-020-18795-w
Ascomycota	Pezizomycetes	FAP_Tubbor1	0	n:290	https://mycocosm.jgi.doe.gov/Tubbor1	doi:10.1128/genomeA.00537-18
Ascomycota	Pezizomycetes	FAP_Tubma1	1.4	n:290	https://mycocosm.jgi.doe.gov/Tubma1	doi:10.1038/s41559-018-0710-4
Ascomycota	Pezizomycetes	FAP_Wilmi1	0.4	n:290	https://mycocosm.jgi.doe.gov/Wilmi1	doi:10.1038/s41467-020-18795-w
Ascomycota	Sordariomycetes	FAS_Beaba1	0	n:290	https://mycocosm.jgi.doe.gov/Beaba1	doi:10.1038/srep00483
Ascomycota	Sordariomycetes	FAS_Colgr1	0	n:290	https://mycocosm.jgi.doe.gov/Colgr1	doi:10.1038/ng.2372
Ascomycota	Sordariomycetes	FAS_Conlig1	0	n:290	https://mycocosm.jgi.doe.gov/Conlig1	doi:10.1128/genomeA.01476-16
Ascomycota	Sordariomycetes	FAS_Cormi1	3.5	n:290	https://mycocosm.jgi.doe.gov/Cormi1	doi:10.1186/gb-2011-12-11-r116
Ascomycota	Sordariomycetes	FAS_DalEC12_1	0.4	n:290	https://mycocosm.jgi.doe.gov/DalEC12_1	doi:10.1007/s00253-017-8091-1
Ascomycota	Sordariomycetes	FAS_Diaam1	1.1	n:290	https://mycocosm.jgi.doe.gov/Diaam1	doi:10.1186/s12864-015-1624-z
Ascomycota	Sordariomycetes	FAS_Escweb1	1.7	n:290	https://mycocosm.jgi.doe.gov/Escweb1	doi:10.1073/pnas.1518501113
Ascomycota	Sordariomycetes	FAS_Eutla1	3.4	n:290	https://mycocosm.jgi.doe.gov/Eutla1	doi:10.1128/genomeA.00228-13
Ascomycota	Sordariomycetes	FAS_Fusgr1	0	n:290	https://mycocosm.jgi.doe.gov/Fusgr1	doi:10.1126/science.1143708
Ascomycota	Sordariomycetes	FAS_Gaegr1	0.4	n:290	https://mycocosm.jgi.doe.gov/Gaegr1	doi:10.1534/g3.115.020057
Ascomycota	Sordariomycetes	FAS_Grocl1	0.3	n:290	https://mycocosm.jgi.doe.gov/Grocl1	doi:10.1073/pnas.1011289108
Ascomycota	Sordariomycetes	FAS_HypCI4A_1	0.3	n:290	https://mycocosm.jgi.doe.gov/HypCI4A_1	doi:10.1007/s00253-017-8091-1
Ascomycota	Sordariomycetes	FAS_Ilysp1	0.3	n:290	https://mycocosm.jgi.doe.gov/Ilysp1	doi:10.1094/MPMI-05-18-0133-R
Ascomycota	Sordariomycetes	FAS_Magor1	0	n:290	https://mycocosm.jgi.doe.gov/Magor1	doi:10.1038/nature03449
Ascomycota	Sordariomycetes	FAS_Magpo1	6.9	n:290	https://mycocosm.jgi.doe.gov/Magpo1	doi:10.1534/g3.115.020057
Ascomycota	Sordariomycetes	FAS_Metro1	0	n:290	https://mycocosm.jgi.doe.gov/Metro1	doi:10.1073/pnas.1412662111
Ascomycota	Sordariomycetes	FAS_Micbo1	0.7	n:290	https://mycocosm.jgi.doe.gov/Micbo1	doi:10.1007/s00248-015-0712-6.
Ascomycota	Sordariomycetes	FAS_Neodi1	0.4	n:290	https://mycocosm.jgi.doe.gov/Neodi1	doi:10.1128/genomeA.01243-15
Ascomycota	Sordariomycetes	FAS_Neucr2	0.1	n:290	https://mycocosm.jgi.doe.gov/Neucr2	doi:10.1038/nature01554
Ascomycota	Sordariomycetes	FAS_Ophpic1	0.6	n:290	https://mycocosm.jgi.doe.gov/Ophpic1	doi:10.1186/1471-2164-14-373
Ascomycota	Sordariomycetes	FAS_Phaal1	3.5	n:290	https://mycocosm.jgi.doe.gov/Phaal1	doi:10.1128/genomeA.00390-13
Ascomycota	Sordariomycetes	FAS_Pocchl1	1.8	n:290	https://mycocosm.jgi.doe.gov/Pocchl1	doi:10.1371/journal.ppat.1005685
Ascomycota	Sordariomycetes	FAS_Podan3	0	n:290	https://mycocosm.jgi.doe.gov/Podan3	doi:10.1186/gb-2008-9-5-r77
Ascomycota	Sordariomycetes	FAS_Pseve2	0.4	n:290	https://mycocosm.jgi.doe.gov/Pseve2	doi:10.1038/ng.3859
Ascomycota	Sordariomycetes	FAS_Sodal1	0.4	n:290	https://mycocosm.jgi.doe.gov/Sodal1	doi:10.1111/mec.14912
Ascomycota	Sordariomycetes	FAS_Spoth2	2.4	n:290	https://mycocosm.jgi.doe.gov/Spoth2	doi:10.1038/nbt.1976
Ascomycota	Sordariomycetes	FAS_Thite2	0.4	n:290	https://mycocosm.jgi.doe.gov/Thite2	doi:10.1038/nbt.1976
Ascomycota	Sordariomycetes	FAS_Tolinf1	4.8	n:290	https://mycocosm.jgi.doe.gov/Tolinf1	doi:10.1371/journal.pgen.1003496
Ascomycota	Sordariomycetes	FAS_Triatrob1	1.5	n:290	https://mycocosm.jgi.doe.gov/Triatrob1	doi:10.1186/s12864-018-5049-3
Ascomycota	Sordariomycetes	FAS_Verda1	1.1	n:290	https://mycocosm.jgi.doe.gov/Verda1	doi:10.1371/journal.ppat.1002137
Ascomycota	Saccharomycotina	FASA_Ambph1	0	n:290	https://mycocosm.jgi.doe.gov/Ambph1	doi.org/10.1038/s41467-018-04374-7
Ascomycota	Saccharomycotina	FASA_Arxad1	0	n:290	https://mycocosm.jgi.doe.gov/Arxad1	doi:10.1186/1754-6834-7-66
Ascomycota	Saccharomycotina	FASA_Ascru1	1.4	n:290	https://mycocosm.jgi.doe.gov/Ascru1	doi:10.1073/pnas.1603941113
Ascomycota	Saccharomycotina	FASA_Ashgo1_1	0	n:290	https://mycocosm.jgi.doe.gov/Ashgo1_1	doi:10.1126/science.1095781
Ascomycota	Saccharomycotina	FASA_Babin1	0.7	n:290	https://mycocosm.jgi.doe.gov/Babin1	doi:10.1073/pnas.1603941113
Ascomycota	Saccharomycotina	FASA_Canalb1	0.1	n:290	https://mycocosm.jgi.doe.gov/Canalb1	doi:10.1073/pnas.0401648101
Ascomycota	Saccharomycotina	FASA_Canca1	5.2	n:290	https://mycocosm.jgi.doe.gov/Canca1	doi:10.1073/pnas.1603941113
Ascomycota	Saccharomycotina	FASA_Citma1	0	n:290	https://mycocosm.jgi.doe.gov/Citma1	doi.org/10.1038/s41467-018-04374-7
Ascomycota	Saccharomycotina	FASA_Clalu1_2	2.8	n:290	https://mycocosm.jgi.doe.gov/Clalu1_2	doi:10.1038/nature08064
Ascomycota	Saccharomycotina	FASA_Cybja1	0.7	n:290	https://mycocosm.jgi.doe.gov/Cybja1	doi:10.1073/pnas.1603941113
Ascomycota	Saccharomycotina	FASA_Debha1	0	n:290	https://mycocosm.jgi.doe.gov/Debha1	doi:10.1038/nature02579
Ascomycota	Saccharomycotina	FASA_Dekbr2	0	n:290	https://mycocosm.jgi.doe.gov/Dekbr2	doi:10.1016/j.ijfoodmicro.2012.05.008
Ascomycota	Saccharomycotina	FASA_Hanpo2	1	n:290	https://mycocosm.jgi.doe.gov/Hanpo2	doi:10.1073/pnas.1603941113
Ascomycota	Saccharomycotina	FASA_Hanva1_1	8.7	n:290	https://mycocosm.jgi.doe.gov/Hanva1_1	doi:10.1073/pnas.1603941113
Ascomycota	Saccharomycotina	FASA_Hypbu1	1	n:290	https://mycocosm.jgi.doe.gov/Hypbu1	doi:10.1073/pnas.1603941113
Ascomycota	Saccharomycotina	FASA_Kazaf1	0	n:290	https://mycocosm.jgi.doe.gov/Kazaf1	doi:10.1073/pnas.1112808108
Ascomycota	Saccharomycotina	FASA_Klula1	0.1	n:290	https://mycocosm.jgi.doe.gov/Klula1	doi:10.1038/nature02579
Ascomycota	Saccharomycotina	FASA_Kurca1	0.7	n:290	https://mycocosm.jgi.doe.gov/Kurca1	doi:10.1093/gbe/evt201
Ascomycota	Saccharomycotina	FASA_Lipst1_1	1.1	n:290	https://mycocosm.jgi.doe.gov/Lipst1_1	doi:10.1073/pnas.1603941113
Ascomycota	Saccharomycotina	FASA_Lodelo1	2.8	n:290	https://mycocosm.jgi.doe.gov/Lodelo1	doi:10.1038/nature08064
Ascomycota	Saccharomycotina	FASA_Metbi1	0.7	n:290	https://mycocosm.jgi.doe.gov/Metbi1	doi:10.1073/pnas.1603941113
Ascomycota	Saccharomycotina	FASA_Meygui1	3.1	n:290	https://mycocosm.jgi.doe.gov/Meygui1	doi:10.1038/nature08064
Ascomycota	Saccharomycotina	FASA_Nadfu1	0.7	n:290	https://mycocosm.jgi.doe.gov/Nadfu1	doi:10.1073/pnas.1603941113
Ascomycota	Saccharomycotina	FASA_Nakbac1	0.3	n:290	https://mycocosm.jgi.doe.gov/Nakbac1	doi:10.1186/1471-2164-14-623
Ascomycota	Saccharomycotina	FASA_Pacta1_2	0.4	n:290	https://mycocosm.jgi.doe.gov/Pacta1_2	doi:10.1073/pnas.1603941113
Ascomycota	Saccharomycotina	FASA_Petxy1	0	n:290	https://mycocosm.jgi.doe.gov/Petxy1	doi.org/10.1038/s41467-018-04374-7
Ascomycota	Saccharomycotina	FASA_Picpa1	2.4	n:290	https://mycocosm.jgi.doe.gov/Picpa1	doi:10.1038/nbt.1544
Ascomycota	Saccharomycotina	FASA_S288C	0.1	n:290	https://www.yeastgenome.org/	doi:10.1101/pdb.top083840.
Ascomycota	Saccharomycotina	FASA_Satdi1	1.4	n:290	https://mycocosm.jgi.doe.gov/Satdi1	doi.org/10.1038/s41467-018-04374-7
Ascomycota	Saccharomycotina	FASA_Spapa3	0	n:290	https://mycocosm.jgi.doe.gov/Spapa3	doi:10.1073/pnas.1103039108
Ascomycota	Saccharomycotina	FASA_Torde1	0	n:290	https://mycocosm.jgi.doe.gov/Torde1	doi:10.1073/pnas.1112808108
Ascomycota	Saccharomycotina	FASA_Wican1	1.7	n:290	https://mycocosm.jgi.doe.gov/Wican1	doi:10.1073/pnas.1603941113
Ascomycota	Saccharomycotina	FASA_YarliW29	0.4	n:290	https://mycocosm.jgi.doe.gov/YarliW29	doi:10.1128/MRA.01356-19
Ascomycota	Saccharomycotina	FASA_Zygro1	0	n:290	https://mycocosm.jgi.doe.gov/Zygro1	doi:10.1101/gr.091546.109
Ascomycota	Taphrinomycotina	FAT_Neoirr1	8.6	n:290	https://mycocosm.jgi.doe.gov/Neoirr1	doi:10.1038/ncomms14444
Ascomycota	Taphrinomycotina	FAT_Pneji1	8.3	n:290	https://mycocosm.jgi.doe.gov/Pneji1	doi:10.1128/mBio.00428-12
Ascomycota	Taphrinomycotina	FAT_Prola1	2.1	n:290	https://mycocosm.jgi.doe.gov/Prola1	doi:10.1038/ng.3859
Ascomycota	Taphrinomycotina	FAT_Saico1	0.6	n:290	https://mycocosm.jgi.doe.gov/Saico1	doi:10.1073/pnas.1603941113
Ascomycota	Taphrinomycotina	FAT_Schcy1	0	n:290	https://mycocosm.jgi.doe.gov/Schcy1	doi:10.1126/science.1203357
Ascomycota	Taphrinomycotina	FAT_Schpo1	0	n:290	https://mycocosm.jgi.doe.gov/Schpo1	doi:10.1038/nature724
Ascomycota	Xylonomycetes	FAX_Xylhe1	0	n:290	https://mycocosm.jgi.doe.gov/Xylhe1	doi:10.1016/j.funbio.2015.10.002
Basidiomycota	Agaricomycetes	FBA_Aurde3_1	0	n:290	https://mycocosm.jgi.doe.gov/Aurde3_1	doi:10.1126/science.1221748
Basidiomycota	Agaricomycetes	FBA_Exigl1	1	n:290	https://mycocosm.jgi.doe.gov/Exigl1	doi:10.1093/molbev/msv337
Basidiomycota	Agaricomycetes	FBA_Fibsp1	0.3	n:290	https://mycocosm.jgi.doe.gov/Fibsp1	doi:10.1093/molbev/msv337
Basidiomycota	Agaricomycetes	FBA_Fomme1	1	n:290	https://mycocosm.jgi.doe.gov/Fomme1	doi:10.1126/science.1221748
Basidiomycota	Agaricomycetes	FBA_Glotr1_1	0.3	n:290	https://mycocosm.jgi.doe.gov/Glotr1_1	doi:10.1126/science.1221748
Basidiomycota	Agaricomycetes	FBA_Gymlu1	0.1	n:290	https://mycocosm.jgi.doe.gov/Gymlu1	doi:10.1038/ng.3223
Basidiomycota	Agaricomycetes	FBA_Helsul1	0	n:290	https://mycocosm.jgi.doe.gov/Helsul1	doi:10.1038/s41559-019-0834-1
Basidiomycota	Agaricomycetes	FBA_Hydru2	1.8	n:290	https://mycocosm.jgi.doe.gov/Hydru2	doi:10.1038/s41467-020-18795-w
Basidiomycota	Agaricomycetes	FBA_Jaaar1	0	n:290	https://mycocosm.jgi.doe.gov/Jaaar1	doi:10.1073/pnas.1400592111
Basidiomycota	Agaricomycetes	FBA_Lened_B_1_1	8.6	n:290	https://mycocosm.jgi.doe.gov/Lened_B_1_1	doi:10.1016/j.dib.2017.09.052
Basidiomycota	Agaricomycetes	FBA_Phlcen1	7	n:290	https://mycocosm.jgi.doe.gov/Phlcen1	doi:10.1128/genomeA.01414-17
Basidiomycota	Agaricomycetes	FBA_Pilcr1	0.3	n:290	https://mycocosm.jgi.doe.gov/Pilcr1	doi:10.1038/ng.3223
Basidiomycota	Agaricomycetes	FBA_Pirin1	0.6	n:290	https://mycocosm.jgi.doe.gov/Pirin1	doi:10.1371/journal.ppat.1002290
Basidiomycota	Agaricomycetes	FBA_Plicr1	0	n:290	https://mycocosm.jgi.doe.gov/Plicr1	doi:10.1038/ng.3223
Basidiomycota	Agaricomycetes	FBA_Ptegra1	0.4	n:290	https://mycocosm.jgi.doe.gov/Ptegra1	doi:10.1038/s41559-019-0834-1
Basidiomycota	Agaricomycetes	FBA_Punst1	4.1	n:290	https://mycocosm.jgi.doe.gov/Punst1	doi:10.1126/science.1221748
Basidiomycota	Agaricomycetes	FBA_Pycco1	0.4	n:290	https://mycocosm.jgi.doe.gov/Pycco1	doi:10.1093/dnares/dsaa011
Basidiomycota	Agaricomycetes	FBA_Ramac1	0.3	n:290	https://mycocosm.jgi.doe.gov/Ramac1	doi:10.1038/s41467-020-18795-w
Basidiomycota	Agaricomycetes	FBA_Rhiso1	3.1	n:290	https://mycocosm.jgi.doe.gov/Rhiso1	doi:10.1016/j.jbiotec.2012.12.010
Basidiomycota	Agaricomycetes	FBA_Ricmel1	0	n:290	https://mycocosm.jgi.doe.gov/Ricmel1	doi:10.1073/pnas.1817822116
Basidiomycota	Agaricomycetes	FBA_Ruseme1	0	n:290	https://mycocosm.jgi.doe.gov/Ruseme1	doi:10.1038/s41467-020-18795-w
Basidiomycota	Agaricomycetes	FBA_Sebve1	1.1	n:290	https://mycocosm.jgi.doe.gov/Sebve1	doi:10.1038/ng.3223
Basidiomycota	Agaricomycetes	FBA_Serla_varsha1	4.8	n:290	https://mycocosm.jgi.doe.gov/Serla_varsha1	doi:10.1038/s41396-017-0006-8
Basidiomycota	Agaricomycetes	FBA_Sisni1	0.4	n:290	https://mycocosm.jgi.doe.gov/Sisni1	doi:10.1093/molbev/msv337
Basidiomycota	Agaricomycetes	FBA_Sphst1	2.5	n:290	https://mycocosm.jgi.doe.gov/Sphst1	doi:10.1038/ng.3223
Basidiomycota	Agaricomycetes	FBA_Stehi1	2.4	n:290	https://mycocosm.jgi.doe.gov/Stehi1	doi:10.1126/science.1221748
Basidiomycota	Agaricomycetes	FBA_Suilu4	0	n:290	https://mycocosm.jgi.doe.gov/Suilu4	doi:10.1038/ng.3223
Basidiomycota	Agaricomycetes	FBA_Thega1	0	n:290	https://mycocosm.jgi.doe.gov/Thega1	doi:10.1038/s41467-020-18795-w
Basidiomycota	Dacrymycetes	FBD_Calvi1	0.3	n:290	https://mycocosm.jgi.doe.gov/Calvi1	doi:10.1093/molbev/msv337
Basidiomycota	Dacrymycetes	FBD_Dacsp1	3.1	n:290	https://mycocosm.jgi.doe.gov/Dacsp1	doi:10.1126/science.1221748
Basidiomycota	Pucciniomycotina	FBP_Croqu1	0.4	n:290	https://mycocosm.jgi.doe.gov/Croqu1	doi:10.3389/fpls.2014.00299
Basidiomycota	Pucciniomycotina	FBP_Leucr1	2.8	n:290	https://mycocosm.jgi.doe.gov/Leucr1	doi:10.1038/ng.3859
Basidiomycota	Pucciniomycotina	FBP_Melli1	7.3	n:290	https://mycocosm.jgi.doe.gov/Melli1	doi:10.3389/fpls.2014.00098
Basidiomycota	Pucciniomycotina	FBP_Micld1	0.1	n:290	https://mycocosm.jgi.doe.gov/Micld1	doi:10.1186/s12864-015-1660-8
Basidiomycota	Pucciniomycotina	FBP_Mixos1	1	n:290	https://mycocosm.jgi.doe.gov/Mixos1	doi:10.1111/nph.12653
Basidiomycota	Pucciniomycotina	FBP_PuccoNC29_1	3.5	n:290	https://mycocosm.jgi.doe.gov/PuccoNC29_1	doi.org/10.1101/179226
Basidiomycota	Pucciniomycotina	FBP_Rhoba1_1	1	n:290	https://mycocosm.jgi.doe.gov/Rhoba1_1	doi:10.3389/fmicb.2015.00978
Basidiomycota	Pucciniomycotina	FBP_Rhomi1	0.7	n:290	https://mycocosm.jgi.doe.gov/Rhomi1	doi:10.1002/yea.3359
Basidiomycota	Pucciniomycotina	FBP_Rhoto_IFO1236_1	0	n:290	https://mycocosm.jgi.doe.gov/Rhoto_IFO1236_1	doi:10.1002/bit.25864
Basidiomycota	Tremellomycetes	FBT_Cryte1	2.1	n:290	https://mycocosm.jgi.doe.gov/Cryte1	doi:10.1128/genomeA.01238-16
Basidiomycota	Tremellomycetes	FBT_Kocim1	1.8	n:290	https://mycocosm.jgi.doe.gov/Kocim1	doi:10.1038/ng.3859
Basidiomycota	Tremellomycetes	FBT_Treen1	3.8	n:290	https://mycocosm.jgi.doe.gov/Treen1	doi:10.1038/ng.3859
Basidiomycota	Tremellomycetes	FBT_Triol1	0.6	n:290	https://mycocosm.jgi.doe.gov/Triol1	doi:10.1128/mBio.00918-15
Basidiomycota	Ustilaginomycotina	FBU_Acain1	1.4	n:290	https://mycocosm.jgi.doe.gov/Acain1	doi:10.1093/molbev/msy072
Basidiomycota	Ustilaginomycotina	FBU_Cersp1	2.8	n:290	https://mycocosm.jgi.doe.gov/Cersp1	doi:10.1093/molbev/msy072
Basidiomycota	Ustilaginomycotina	FBU_Jamsp1	2.1	n:290	https://mycocosm.jgi.doe.gov/Jamsp1	doi:10.1093/molbev/msy072
Basidiomycota	Ustilaginomycotina	FBU_Malsy1_1	4.5	n:290	https://mycocosm.jgi.doe.gov/Malsy1_1	doi:10.1128/mBio.00572-12
Basidiomycota	Ustilaginomycotina	FBU_Meimi1	1.4	n:290	https://mycocosm.jgi.doe.gov/Meimi1	doi:10.1093/molbev/msy072
Basidiomycota	Ustilaginomycotina	FBU_Moeaph1	8.3	n:290	https://mycocosm.jgi.doe.gov/Moeaph1	doi:10.1128/genomeA.00053-14
Basidiomycota	Ustilaginomycotina	FBU_Psean1_1	1.7	n:290	https://mycocosm.jgi.doe.gov/Psean1_1	doi:10.1128/genomeA.00064-13
Basidiomycota	Ustilaginomycotina	FBU_Psehu1	1.1	n:290	https://mycocosm.jgi.doe.gov/Psehu1	doi:10.1128/genomeA.00409-13
Basidiomycota	Ustilaginomycotina	FBU_Rhodsp1	0.3	n:290	https://mycocosm.jgi.doe.gov/Rhodsp1	doi:10.1093/molbev/msy072
Basidiomycota	Ustilaginomycotina	FBU_Spore1	0	n:290	https://mycocosm.jgi.doe.gov/Spore1	doi:10.1126/science.1195330
Basidiomycota	Ustilaginomycotina	FBU_Tescy1	1.3	n:290	https://mycocosm.jgi.doe.gov/Tescy1	doi:10.1093/molbev/msy072
Basidiomycota	Ustilaginomycotina	FBU_Tilan2	1.1	n:290	https://mycocosm.jgi.doe.gov/Tilan2	doi:10.1128/genomeA.00539-14
Basidiomycota	Ustilaginomycotina	FBU_Tilwa1	0.7	n:290	https://mycocosm.jgi.doe.gov/Tilwa1	doi:10.1093/molbev/msy072
Basidiomycota	Ustilaginomycotina	FBU_Ustma2_2	0.1	n:290	https://mycocosm.jgi.doe.gov/Ustma2_2	doi:10.1038/nature05248
Basidiomycota	Ustilaginomycotina	FBU_Ustsp1	0	n:290	https://mycocosm.jgi.doe.gov/Ustsp1	doi:10.1093/molbev/msy072
Basidiomycota	Wallemiomycetes	FBW_Walic1	2.1	n:290	https://mycocosm.jgi.doe.gov/Walic1	doi:10.1186/1471-2164-14-617
Basidiomycota	Wallemiomycetes	FBW_Walse1	1	n:290	https://mycocosm.jgi.doe.gov/Walse1	doi:10.1016/j.fgb.2012.01.007
Mucoromycota	Glomeromycotina	FMG_Diversispora_epigaea	1.8	n:290	https://www.ncbi.nlm.nih.gov/genome/?term=Diversispora_epigaea	doi:10.1111/nph.15472
Mucoromycota	Glomeromycotina	FMG_Gigaspora_margarita	1.3	n:290	https://www.ncbi.nlm.nih.gov/genome/?term=Gigaspora_margarita	doi:10.1111/1462-2920
Mucoromycota	Glomeromycotina	FMG_Gigro1	2.1	n:290	https://mycocosm.jgi.doe.gov/Gigro1	doi:10.1111/nph.15687
Mucoromycota	Glomeromycotina	FMG_Gloin1	1.3	n:290	https://mycocosm.jgi.doe.gov/Gloin1	doi:10.1073/pnas.1313452110
Mucoromycota	Glomeromycotina	FMG_Rhice1_1	1.7	n:290	https://mycocosm.jgi.doe.gov/Rhice1_1	doi:10.1111/nph.15687
Mucoromycota	Glomeromycotina	FMG_Rhidi1	1.4	n:290	https://mycocosm.jgi.doe.gov/Rhidi1	doi:10.1111/nph.15687
Mucoromycota	Glomeromycotina	FMG_Rhiir2_1	2	n:290	https://mycocosm.jgi.doe.gov/Rhiir2_1	doi:10.1073/pnas.1313452110
Mucoromycota	Glomeromycotina	FMG_Rhizophagus_clarus	2.4	n:290	https://www.ncbi.nlm.nih.gov/genome/?term=Rhizophagus_clarus	doi:10.1186/s12864-018-4853-0
Mucoromycota	Mucoromycotina	FMM_Absidia_glauca	1.8	n:290	https://www.ncbi.nlm.nih.gov/genome/?term=Absidia_glauca	doi:10.1128/genomeA.00153-16
Mucoromycota	Mucoromycotina	FMM_Absrep1	1	n:290	https://mycocosm.jgi.doe.gov/Absrep1	doi:10.1038/ng.3859
Mucoromycota	Mucoromycotina	FMM_Apophysomyces_ossiformis	1.3	n:290	https://www.ncbi.nlm.nih.gov/genome/?term=Apophysomyces_ossiformis	doi:10.1016/j.riam.2010.01.006
Mucoromycota	Mucoromycotina	FMM_Hesve2finisherSC	0.7	n:290	https://mycocosm.jgi.doe.gov/Hesve2finisherSC	doi:10.1038/ng.3859
Mucoromycota	Mucoromycotina	FMM_Lichtheimia_ramosa	0.3	n:290	https://www.ncbi.nlm.nih.gov/genome/?term=Lichtheimia_ramosa	doi:10.1128/genomeA.00888-14
Mucoromycota	Mucoromycotina	FMM_Muccir1_3	2	n:290	https://mycocosm.jgi.doe.gov/Muccir1_3	doi:10.1016/j.cub.2016.04.038
Mucoromycota	Mucoromycotina	FMM_Mucend1	0.3	n:290	https://mycocosm.jgi.doe.gov/Mucend1	doi:10.1186/s12864-019-6256-2
Mucoromycota	Mucoromycotina	FMM_Mucfus1	1.7	n:290	https://mycocosm.jgi.doe.gov/Mucfus1	doi:10.1186/s12864-019-6256-2
Mucoromycota	Mucoromycotina	FMM_Muclan1	1.4	n:290	https://mycocosm.jgi.doe.gov/Muclan1	doi:10.1186/s12864-019-6256-2
Mucoromycota	Mucoromycotina	FMM_Mucor_ambiguus	2	n:290	https://www.ncbi.nlm.nih.gov/genome/?term=Mucor_ambiguus	doi:10.1186/s12864-019-6256-2.
Mucoromycota	Mucoromycotina	FMM_Mucrac1	0.4	n:290	https://mycocosm.jgi.doe.gov/Mucrac1	doi:10.1186/s12864-019-6256-2
Mucoromycota	Mucoromycotina	FMM_Rhich1	3.4	n:290	https://mycocosm.jgi.doe.gov/Rhich1	doi:10.1128/genomeA.00195-12
Mucoromycota	Mucoromycotina	FMM_Rhimi_ATCC11559_1	2.4	n:290	https://mycocosm.jgi.doe.gov/Rhimi_ATCC11559_1	doi:10.1073/pnas.1615148113
Mucoromycota	Mucoromycotina	FMM_Rhimi_ATCC52814_1	1.4	n:290	https://mycocosm.jgi.doe.gov/Rhimi_ATCC52814_1	doi:10.1073/pnas.1615148113
Mucoromycota	Mucoromycotina	FMM_Rhimi1_1	0.7	n:290	https://mycocosm.jgi.doe.gov/Rhimi1_1	doi:10.1038/s41467-017-02052-8
Mucoromycota	Mucoromycotina	FMM_Rhizopus_azygosporus	2.4	n:290	https://www.ncbi.nlm.nih.gov/genome/?term=Rhizopus_azygosporus	doi:10.1534/g3.118.200235
Mucoromycota	Mucoromycotina	FMM_Sakvas1	8.7	n:290	https://mycocosm.jgi.doe.gov/Sakvas1	doi:10.1038/ncomms12218
Mucoromycota	Mucoromycotina	FMM_Synrac1	0.7	n:290	https://mycocosm.jgi.doe.gov/Synrac1	doi:10.1038/ng.3859
Mucoromycota	Mortierellomycotina	FMMO_Lobtra1	0.6	n:290	https://mycocosm.jgi.doe.gov/Lobtra1	doi:10.1038/ng.3859
Mucoromycota	Mortierellomycotina	FMMO_Morel2	0.3	n:290	https://mycocosm.jgi.doe.gov/Morel2	doi:10.1111/1462-2920.13669
Zoopagomycota	Entomophthoromycotina	FZE_Conco1	5.2	n:290	https://mycocosm.jgi.doe.gov/Conco1	doi:10.1093/gbe/evv090
Zoopagomycota	Kickxellomycotina	FZK_Coere1	2	n:290	https://mycocosm.jgi.doe.gov/Coere1	doi:10.1093/gbe/evv090
Zoopagomycota	Kickxellomycotina	FZK_DimcrSC1	2.7	n:290	https://mycocosm.jgi.doe.gov/DimcrSC1	doi:10.1038/s41564-018-0261-0
Zoopagomycota	Kickxellomycotina	FZK_Furculomyces_boomerangus	10	n:290	https://www.ncbi.nlm.nih.gov/genome/?term=Furculomyces_boomerangus	doi:10.1128/mBio.00636-18.
Zoopagomycota	Kickxellomycotina	FZK_Linpe1	2.4	n:290	https://mycocosm.jgi.doe.gov/Linpe1	doi:10.1038/ng.3859
Zoopagomycota	Kickxellomycotina	FZK_SmicuMNP_2	9.7	n:290	https://mycocosm.jgi.doe.gov/SmicuMNP_2	doi:10.1093/molbev/msw126
Chytridiomycota	Chytridiomycetes	FCC_Batrachochytrium_salamandrivorans	1.7	n:290	https://www.ncbi.nlm.nih.gov/genome/?term=Batrachochytrium_salamandrivorans	doi:10.1038/ncomms14742.
Chytridiomycota	Chytridiomycetes	FCC_Caupr1	2.1	n:290	https://mycocosm.jgi.doe.gov/Caupr1	doi:10.1038/s41564-018-0261-0
Chytridiomycota	Chytridiomycetes	FCC_Chytriomyces_confervae	5.5	n:290	https://www.ncbi.nlm.nih.gov/genome/?term=Chytriomyces_confervae	doi:10.1038/s41598-019-45128-9.
Chytridiomycota	Chytridiomycetes	FCC_Rhihy1	2.7	n:290	https://mycocosm.jgi.doe.gov/Rhihy1	doi:10.1038/ng.3859
Chytridiomycota	Chytridiomycetes	FCC_Spipu1	1.7	n:290	https://mycocosm.jgi.doe.gov/Spipu1	doi:10.1128/genomeA.00849-16
Chytridiomycota	Chytridiomycetes	FCC_Spizellomycessp	1.4	n:290	https://mycocosm.jgi.doe.gov/Spizellomycessp	doi:10.1038/s41598-019-45128-9
Chytridiomycota	Chytridiomycetes	FCC_Synchytrium_endobioticum	5.2	n:290	https://www.ncbi.nlm.nih.gov/genome/?term=Synchytrium_endobioticum	doi:10.1038/s41598-019-45128-9
Chytridiomycota	Chytridiomycetes	FCC_Synchytrium_microbalum	3	n:290	https://www.ncbi.nlm.nih.gov/genome/?term=Synchytrium_microbalum	doi:10.1038/s41598-019-45128-9
Chytridiomycota	Monoblepharidomycetes	FCM_Ganpr1	3.5	n:290	https://mycocosm.jgi.doe.gov/Ganpr1	doi:10.1093/gbe/evv090
Chytridiomycota	Neocallimastigomycetes	FCN_Anasp1	6.1	n:290	https://mycocosm.jgi.doe.gov/Anasp1	doi:10.1038/nmicrobiol.2017.87
Chytridiomycota	Neocallimastigomycetes	FCN_Neosp1	4.1	n:290	https://mycocosm.jgi.doe.gov/Neosp1	doi:10.1038/nmicrobiol.2017.87
Chytridiomycota	Neocallimastigomycetes	FCN_Pirfi3	4.2	n:290	https://mycocosm.jgi.doe.gov/Pirfi3	doi:10.1038/nmicrobiol.2017.87
Blastocladiomycota		FBLAS_Allma1	0.3	n:290	https://mycocosm.jgi.doe.gov/Allma1	doi:10.1038/s41467-019-12085-w
Blastocladiomycota		FBLAS_Catan2	4.2	n:290	https://mycocosm.jgi.doe.gov/Catan2	doi:10.1038/ng.3859
Cryptomycota		FCRY_Paramicrosporidium_saccamoebae	9	n:290	https://www.ncbi.nlm.nih.gov/genome/?term=Paramicrosporidium_saccamoebae	doi:10.7554/eLife.29594
Cryptomycota		FCRY_Rozal1	4.5	n:290	https://mycocosm.jgi.doe.gov/Rozal1	doi:10.1016/j.cub.2013.06.057
Outgroup
Rotosphaerida		Fonta	9.6	n:303	https://www.ncbi.nlm.nih.gov/genome/?term=Fonticula_alba
Choanoflagellata	Animal	OA_Monosigabrevicollis	9.8	n:303	https://www.ncbi.nlm.nih.gov/genome/?term=Monosiga_brevicollis
Choanoflagellata	Animal	OA_Salpingoecarosetta	5.9	n:303	https://www.ncbi.nlm.nih.gov/genome/?term=Salpingoeca_rosetta
Filasterea	Animal	OA_Capsasporaowczarzaki	4.3	n:303	https://www.ncbi.nlm.nih.gov/genome/?term=Capsaspora_owczarzaki
Ichthyosporea	Animal	OA_Creolimaxfragrantissima	2.3	n:303	http://multicellgenome.com/meet-our-organisms
Ichthyosporea	Animal	OA_Corallochytriumlimacisporum	2	n:303	http://multicellgenome.com/meet-our-organisms
Ichthyosporea	Animal	OA_Chromosphaeraperkinsii	3.7	n:303	http://multicellgenome.com/meet-our-organisms
Metazoa	Animal	OA_Amphimedonqueenslandica	4.8	n:978	https://www.ncbi.nlm.nih.gov/genome/?term=Amphimedon_queenslandica
Metazoa	Animal	OA_Branchiostomafloridae	1	n:978	https://www.ncbi.nlm.nih.gov/genome/?term=Branchiostoma_floridae
Metazoa	Animal	OA_Capitellateleta	1.6	n:978	https://www.ncbi.nlm.nih.gov/genome/?term=Capitella_teleta
Metazoa	Animal	OA_Cionaintestinalis	5.2	n:978	https://www.ncbi.nlm.nih.gov/genome/?term=Ciona_intestinalis
Metazoa	Animal	OA_Daniorerio	0.2	n:978	https://www.ncbi.nlm.nih.gov/genome/?term=Danio_rerio
Metazoa	Animal	OA_Daphniamagna	3.9	n:978	https://www.ncbi.nlm.nih.gov/genome/10953
Metazoa	Animal	OA_Drosophilamelanogaster	0.5	n:978	https://www.ncbi.nlm.nih.gov/genome/?term=Drosophila_melanogaster
Metazoa	Animal	OA_Gallusgallus	3.6	n:978	https://www.ncbi.nlm.nih.gov/genome/?term=Gallus
Metazoa	Animal	OA_Helobdellarobusta	2.4	n:978	https://www.ncbi.nlm.nih.gov/genome/?term=Gallus_gallus
Metazoa	Animal	OA_Hydravulgaris	5.6	n:978	https://www.ncbi.nlm.nih.gov/genome/?term=Hydra_vulgaris
Metazoa	Animal	OA_Mnemiopsis_leidyi	6.2	n:303	https://www.ncbi.nlm.nih.gov/genome/?term=Mnemiopsis_leidyi
Metazoa	Animal	OA_Musmusculus	0.1	n:978	https://www.ncbi.nlm.nih.gov/genome/52
Metazoa	Animal	OA_Nematostellavectensis	2	n:978	https://www.ncbi.nlm.nih.gov/genome/?term=Nematostella_vectensis
Metazoa	Animal	OA_Trichoplaxadhaerens	5.5	n:978	https://www.ncbi.nlm.nih.gov/genome/?term=Trichoplax_adhaerens
Metazoa	Animal	OA_Xenopustropicalis	0.3	n:978	https://www.ncbi.nlm.nih.gov/genome/80
Amoebozoa	Amoebozoa	OPA_Dictyosteliumdiscoideum	3.3	n:303	https://www.ncbi.nlm.nih.gov/genome/?term=Dictyostelium_discoideum
Amoebozoa	Amoebozoa	OPA_Polysphondyliumpallidum	4.3	n:303	http://genomes.dictybase.org/pallidum/current
Basalangiosperms	Plant	OPL_Amborella_trichopoda	0	n:430	https://www.ncbi.nlm.nih.gov/genome/?term=Amborella_trichopoda
Bryophytes	Plant	OPL_Physcomitrellapatens	1.2	n:430	https://www.ncbi.nlm.nih.gov/genome/?term=Physcomitrella_patens
Charophyta	Plant	OPL_Klebsormidiumflaccidum	0.7	n:430	http://www.plantmorphogenesis.bio.titech.ac.jp/~algae_genome_project/klebsormidium/
Chlorophyta	Plant	OPL_Chlamydomonaseustigma	3.2	n:430	https://www.ncbi.nlm.nih.gov/genome/?term=chlamydomonas_eustigma
Eudicots	Plant	OPL_Nelumbonucifera	0.4	n:430	https://www.ncbi.nlm.nih.gov/genome/?term=Nelumbo_nucifera
Eudicots	Plant	OPL_Nicotianatabacum	0.3	n:430	https://www.ncbi.nlm.nih.gov/genome/?term=Nicotiana_tabacum
Eudicots	Plant	OPL_Arabidopsisthaliana	0	n:430	https://www.ncbi.nlm.nih.gov/genome/?term=Arabidopsis_thaliana
Gymnosperm	Plant	OPL_Gnetummonatum	3.1	n:430	https://bioinformatics.psb.ugent.be/plaza/versions/gymno-plaza/organism/view/Gnetum_montanum
Lycophyta	Plant	OPL_Selaginella_moellendorffii	1.5	n:430	https://www.ncbi.nlm.nih.gov/genome/?term=Selaginella_moellendorffii
Monocots	Plant	OPL_Elaeis_guineensis	0	n:430	https://www.ncbi.nlm.nih.gov/genome/?term=Elaeis_guineensis
Monocots	Plant	OPL_Oryza_sativa	6.3	n:430	https://www.ncbi.nlm.nih.gov/genome/?term=Oryza_sativa
Monocots	Plant	OPL_Zosteramarina	1.2	n:430	https://www.ncbi.nlm.nih.gov/genome/?term=Zostera_marina
Rhodophyta	Plant	OPL_Galdieria_sulphuraria	5.9	n:303	https://www.ncbi.nlm.nih.gov/genome/?term=Galdieria_sulphuraria
